# Supplementary material for: Identification of neglected cestode Taenia multiceps microRNAs by illumina sequencing and bioinformatic analysis
Source: BMC Vet Res. 2013 Aug 13;9:162. doi: 10.1186/1746-6148-9-162 (PMC3849562; doi:10.1186/1746-6148-9-162)
Supplement: Additional file 1 — PCR primers for three conserved and 20 novel Taenia multiceps miRNA precursors. A total of 23 pairs of primers were used successfully in validation experiments. [file 1746-6148-9-162-S1.xls]

## Sheet: Sheet1
Additional file 1. PCR primers for three conserved and 20 novel Taenia multiceps miRNA precursors.
NAME	FORWARD_PRIMER	Tm	size	REVERSE_PRIMER	Tm	size	PRODUCT_size
tmu-mir-87	CCGCCTGTCATTTTG	46.8	15	GCACACCTGAAACTTTG	45.5	17	94
tmu-mir-124b	GTATTCTGCGCGATGTCTTGG	60.8	21	GGTATTCACCGCGTGCCTT	60.7	19	54
tmu-mir-2162	GAGTGGATTCGTTGC	41.4	15	TGGAGTGAAAAGTTGC	42.2	16	59
tmu-novel-01	CGTGAAAGACGATGGTA	46.1	17	TAGGAAAAGACGGAGTAG	44.3	18	63
tmu-novel-02	TACAGAAGGGATTGGAGC	49.9	18	CTTTATACCTTCGACGGG	50.4	18	63
tmu-novel-03	GTTATACCTATCACACTTCAGTCC	52.5	24	AAACCTTTCAGACTTCCG	49.4	18	62
tmu-novel-04	CAATTCCTCCATGTCCCTGA	57.8	20	CCTCATAACCCGGGACATT	57	19	92
tmu-novel-05	CGGCTTTTCTCGCGTT	54.9	16	CAAGGAATCAGCTGTAATCG	53.3	20	81
tmu-novel-06	CTGACAATGTGAGGTAGTG	44.8	19	TATGCAGATAGTGAAACGG	48.9	19	66
tmu-novel-07	GGATTTAGTTGCCATTCTTTG	54.7	21	CTTTGGATGCGTTTGTTTG	54.8	19	100
tmu-novel-08	TGAAGAGTCGCCGTGAGG	57.1	18	TTGGGGTGGATGTGAGTGCT	60.7	20	94
tmu-novel-09	TTCGGAGTTTTGGGTGAG	53.5	18	AGCCCACAAATCTATCGGAG	56.8	20	67
tmu-novel-10	CTGGGCAAGAGGCTGATT	55.5	18	TCTGTAGGCGGCTGGTT	54	17	80
tmu-novel-11	AGCGTGCTTCCCAATAGG	56.5273	18	CGACCCCGAACAATTACA	55.3	18	87
tmu-novel-12	CTCTGTGTTAAATATATGTTCTGC	51.8	24	TTCCGCTGCTACCAATGT	54.3	18	88
tmu-novel-13	GTGTCATGATTTTCCACTTCTG	54.6	22	ACCATTCTCCCATCCGTA	52.6	18	78
tmu-novel-14	CTCATAGGTGGTGGGTAGAAAGT	57.1	23	ATGCTCAAGGTTACGGGC	55.6	18	99
tmu-novel-15	AGAGCATAGCGGTGTCG	51.6	17	GGCTCACAGATTAGTGTCCTC	53.6	21	80
tmu-novel-16	GTTGCACAACGGTGAAAG	52	18	GCAAGATGGCGAAAGAAC	53.5	18	68
tmu-novel-17	GCGTACATGGCGAGAAGA	54.7	18	CGGGTATCGAGTGCAATTT	55.9	19	73
tmu-novel-18	GGCAAGATACTGGCGAAG	53.6	18	GCAGCAAGACCAGACGAA	54.5	18	60
tmu-novel-19	GGCAGAGGAGTATTTGGG	52.3	18	ACTAAAATACGCCGGCAC	53.6	18	109
tmu-novel-20	GGGTTCCATTTAGCTAGTAG	49	20	TGTCCACTGTTCCTGCAT	51.1	18	80
* The yellow highlight presents the un-confidence miRNA determined by MFEI formula.
