# Supplementary material for: Identification of neglected cestode Taenia multiceps microRNAs by illumina sequencing and bioinformatic analysis
Source: BMC Vet Res. 2013 Aug 13;9:162. doi: 10.1186/1746-6148-9-162 (PMC3849562; doi:10.1186/1746-6148-9-162)
Supplement: Additional file 3 — Conserved Taenia multiceps miRNAs based on miRBase 17.0. (A) Conserved miRNA families and miRNAs (B) List of Taenia multiceps antisense miRNAs (miRNAs*). [file 1746-6148-9-162-S3.xlsx]

## Sheet: Sheet1
Additional file 3A. Conserved Taenia multiceps miRNA families and miRNAs based on miRBase 17.0.
miRNA families	Number of reads	miRNA	Number of reads	sequence
bantam	227564	bantam	159077	TGAGATCGCGATTACAGCTGAT
		bantam*	67417	TAGAGCATTTTGAGAACCTGA
		bantam-3p	461	TAGAGCATTTTGAGAACCTGAT
		bantam-b	3	CAAGATACTGCGAAGCTGAT
		bantam-b*	606	ACGGTTTTCGTGGAGCTTA
let-7	17125	let-7	13596	TGAGGTAGTGTTTCGAATGTCT
		let-7-5p	62	TGAGGTAGTAGGTTGTATAGT
		let-7a	230	TGAGGAAGTGGTCTTTTAGGA
		let-7b	55	TGAGGTAGTAGGTTGTGTGGTT
		let-7c	11	TGAGGTAGTAGGTTGTATGGTT
		let-7d	1218	AGAGGTACTGGGATTGATAT
		let-7e	826	TGTGGTGGTTGGTTGTCGGT
		let-7f	56	TGAGGTAGTAGATTGTATAGT
		let-7f-5p	903	AGAGGTACTGGGATTCTTGT
		let-7g	15	TGAGGTAGTAGTTTGTACAGT
		let-7i	3	TGAGGTAGTAGTTTGTGCTGTAT
		let-7j	150	TGAGGAAGTAGAGGCAGTAG
lin4	4	lin-4	1	TCCCTGAGACCTCTGCTGCGA
		lin-4-5p	3	TCCCTGAGACCTTAGAGTTGAT
miR-1	469997	miR-1	222868	TGGAATGTTGTGAAGTATGT
		miR-1-3p	38	TGGAATGTAAAGAAGTATGAG
		miR-1-5p	1	CCATTCTTCCGCTGCTCATTCAATA
		miR-1a	149598	TGGAATGTTGTGAAGTATGTATT
		miR-1b	96	TGGAATGTTTTGAAGTATGTA
		miR-1c	97396	TGGAATGTTGTGAAGTATGTGTA
miR-10	208265	miR-10	104396	CACCCTGTAGACCCGAGTTTGA
		miR-10-5p	101138	ACCCTGTAGACCCGAGTTTG
		miR-10a-5p	716	CACCCTGTAGACCCGAGTTAAT
		miR-10b	1873	AACCCTGTAGACCCGAGTTTGA
		miR-10c	142	CACCCTGTAGATTCGAGTTTG
miR-100	18	miR-100	8	AACCCGTAGATCCGAACTTGTGTT
		miR-100a	2	AACCCGTAGTTTCGAACATGTGT
		miR-100c	1	AACCCGTAGAATTGAAATCGTGTT
		miR-100d	7	TACCCGTAGCTCCGAATATGTGT
miR-101	12078	miR-101	52	ACAGATGCTGTGATCACTGAA
		miR-101a	15	TACAGTACTGTGATAACTGAAG
		miR-101b	10850	TACGAGATACTGTGAGCTGAA
		miR-101c	1161	ACAGATGCTGTGATCACTGTA
miR-1010	4	miR-1010*	4	GTAGAGTGGTGAGATGAACA
miR-1012	6	miR-1012	6	CGTGGGTAGACTTCTGATTAAA
miR-103	16	miR-103a	16	AGCAGCATTGTACAGGGCTATGA
miR-105	1	miR-105	1	TCAAATGCTCAGACTCCTGTGG
miR-106	4	miR-106b	3	TAAAGTGCTGACAGTGCAGATA
		miR-106b*	1	CCGCACTGTGGGTACTTGCTGT
miR-1187	8	miR-1187	8	TATGTGTTGTGTATGTCTCGTTTA
miR-1193	802	miR-1193-5p	802	TGGTAGAGCGGTGGACTGTAAA
miR-1199	3606	miR-1199*	3606	GGCGGCCGGATAGCTCAGTCGG
miR-1205	207	miR-1205	207	TGCTGCAGGACTTCTTTGAG
miR-1207	437	miR-1207-5p	437	TGGCGGCAGGCAGGCAGGG
miR-122	216	miR-122	39	TGGAGTGTGACAATGGTGTTTG
		miR-122*	177	AGACGCTATCATCACAGTA
miR-1224	235	miR-1224	235	GTAGGACTGGAGGACGGGAG
miR-1225	4029	miR-1225-5p	4029	GTGGGTAGGCACGGTAGGGGG
miR-1227	5	miR-1227	5	GTGGGGCGGCGGCGGTAGG
miR-1233	2	miR-1233	2	TGGCACTGTGCTCCCGCAAG
miR-1237	10821	miR-1237	10821	TCCTCTGCTCGTCCTCTCAG
miR-124	1445	miR-124	402	TAAGGCACGCGGTGAATACCA
		miR-124-3p	307	TAAGGCACGCGGTGAATACCAAT
		miR-124a	71	TAAGGCACGCGGTGAATACTAATT
		miR-124b	352	TAAGGCACGCGGTGAATACC
		miR-124b*	306	GTATTCTGCGCGATGTCTTGG
		miR-124e	7	TAAGGAACGCTGTGATGACGA
miR-1245	920	miR-1245b-5p	920	TCGGCACTTTAGACATTAAA
miR-1246	1019	miR-1246	1019	AAATGGATTTTTGGAGCAGGG
miR-1247	6	miR-1247*	6	GGGAACGTCGATATGGAAGC
miR-125	14038	miR-125	13955	TCCCTGAGACCCTAGAGTTGTC
		miR-125*	80	ACCGGTATAGGTCACTTGGGAAC
		miR-125b-5p	3	TCCCTGAGACCCTAACTTGTGA
miR-1258	36	miR-1258	36	GATATGGATTATGTCGTGGAA
miR-1260	189	miR-1260	164	ATCCCACCGCTGACACCA
		miR-1260b	25	ATCCCACCGCTGACACCAAAT
miR-1261	94	miR-1261	94	AATGGATAAGGCACTGGCT
miR-1262	3085	miR-1262	3085	ATGGTATTTGTAGATGGAT
miR-126	1	miR-126-3p	1	CTCGTACCGTGAGTAATAATGCG
miR-1268	2576	miR-1268	2051	TGGGCGTGTGGTGAGCGCG
		miR-1268b	525	AGGGCGATGGGGTGGGGATG
miR-1269	5	miR-1269	5	ATGGACTGGCATGCTACTCG
miR-1273	10	miR-1273f	10	GCGATGGAGGTTGGATGTG
miR-128	51	miR-128	2	TCACAGTGAACCGGTCTCTTTT
		miR-128*	48	TGACCCCGTGGACTGGACG
		miR-128-2*	1	GGCGGGGCGACGCACTGTAAA
miR-1281	130	miR-1281	130	CGCCTCCTCCTCCTCCTCC
miR-1285	39	miR-1285	39	TGGGCAACATAGCGAGACCCCGTCTCT
miR-1290	609	miR-1290	609	ATGGATTTTTGGAGCAGGGAG
miR-1291	3911	miR-1291	3911	TGGACGCTGATGAGCCTGCAGT
miR-1293	5	miR-1293	5	TGGATGGTCTGGATTTGTCGC
miR-1299	2	miR-1299	2	TTCTGGAATTCTGTGTGAGGA
miR-1301	1	miR-1301	1	TTGGAGCTGTCCTGGGAGTTATT
miR-1303	1265	miR-1303	1265	TTAGAGAAAGGGATTTGTAT
miR-1306	5129	miR-1306	5129	ACGATTGGCTCTGAGGGCTG
miR-1307	1	miR-1307	1	CTCGGCGTTGCGTCGGTCGTGGT
miR-130	1841	miR-130b	2	CAGTGCAATGATGAAAGGG
		miR-130c	1839	CAGGGCGTGGAAAAGGGCAT
miR-1321	94	miR-1321	94	GAGGAGGGTGTGAATGTGAT
miR-1322	13	miR-1322	13	GATGCTGCTGTTGTTGCTGA
miR-1325	8010	miR-1325	8010	TGGAGGATTCAGCCGGCTGG
miR-1326	1064	miR-1326	1064	TCTGATAGAACTGATGCTTT
miR-1328	3157	miR-1328	3157	GAGGACGCGAAATGAGAATT
miR-133	98242	miR-133	7	TTGGTCCCCATTAACCAGCCGTT
		miR-133a*	97989	AGCTTGTAGAAATGGACGAAAT
		miR-133b*	160	CGCTTGTAGAAATGGACGAAAT
		miR-133b-3p	7	TTGGTCCCCATTAACCAGCCGA
		miR-133d	79	TTGGTCCCCATTAACCAGCCGC
miR-1331	3	miR-1331	3	TTGGGTGGGAGGAGGTGTGG
miR-1339	26287	miR-1339	26286	AGATGCATAGAATTCAGT
		miR-1339*	1	TGACAAACTCATTTGCATGCTCAC
miR-134	2	miR-134	2	CTGTGCCTGGTTGACCGAGGT
miR-1345	16	miR-1345	16	GCCGAGGGAGCAGACCGTCG
miR-1346	840	miR-1346	840	GTGGGTTGGCGGGACGGCTGG
miR-1348	78	miR-1348	78	AAGGAGAGGAACAGGATG
miR-1349	2107	miR-1349	2107	GCTGGAGATGAAGAAGCCAGA
miR-1352	935	miR-1352	935	ATGGAGCTGTTACATTTGG
miR-1354	1	miR-1354	1	ATGGAGATGATCGTGCTGAAG
miR-1357	23	miR-1357	23	AGTAGAGATCTGAAGGCCA
miR-135a	1312	miR-135a*	1312	TGTTTACGGGATGGACCATGAAA
miR-1367	4917	miR-1367	3987	TTCGGATGAGAAGCCAGACTTATT
		miR-1367*	930	ATGGTCGAGGTCGGAGTCGG
miR-1368	5	miR-1368	5	CTGACATGAAGTTAGTGGCA
miR-1369	21	miR-1369	21	TTGGGTGAGGAGGTGAGAGA
miR-1370	682	miR-1370	682	GAACACGAGAATGCAAAATCA
miR-1375	33	miR-1375*	33	AAGGGAGCGAAGCCAGAAGAA
miR-138	1	miR-138	1	AGCTGGTGTTGTGAATCAGGC
miR-1384	57	miR-1384	57	TGCATATATTCTGGAACCAAA
miR-1388	1	miR-1388-5p	1	AGGACTGTCCAACCTGAGAGT
miR-1396	4	miR-1396	4	TCTGTGAGTGTGTTTGTGT
miR-13	3	miR-13a-3p	3	TATGTCACAGCCAATATTGATGAAC
miR-140	18	miR-140	10	ACCACAGGGTAGAACCACGGA
		miR-140*	8	ACCACAGGGTAGAACCACGGAC
miR-1400	11	miR-1400*	11	GTTGACAGGGTATGGTGATG
miR-1402	130	miR-1402	130	CGGTGGAAGGTGGAACTGC
miR-1406	11	miR-1406	11	ATTTGATGGTGCGAGAGAGAA
miR-1407	23143	miR-1407	23143	AAGGAGCTCTTGCGGAAAA
miR-1408	12481	miR-1408	12481	TGGGCGAGTGGATGGTGGTG
miR-141	14	miR-141	14	TAACACTGTCTGGTAAAGATG
miR-1412	5	miR-1412	5	AGGGGAGGAGGGCGGGAGG
miR-1417	87	miR-1417	87	GACTCGATGAATCATTTTCC
miR-1421	879	miR-1421aa	869	AACAGGACAATGGATGCAGT
		miR-1421m	10	ATCACGTCGACTCATGCAGA
miR-1422	254527	miR-1422f*	254460	AATAAAATAGTAGGACTGAT
		miR-1422i	49	AAAGACTGCACTGGATTTC
		miR-1422j	18	AAAGACTGCACTGGATTTCA
miR-143	230	miR-143	230	TGAGATGAAGCACTGTAGCTCT
miR-1434	8	miR-1434	8	GAAGAAATCTGGTAGAGG
miR-144	4	miR-144*	4	GGATATCATCATATACTGTAAG
miR-1452	367	miR-1452	367	TTGGATATGACGTGGATATT
miR-14	40	miR-14-5p	40	GAGGAGGCGAGACGGGCGACTTAT
miR-146	6	miR-146a	5	TGAGAACTGAATTCCATGGGTT
		miR-146b	1	TGAGAACTGAATTCCATAGGCTGT
miR-148	87	miR-148a	78	TCAGTGCACTACAGAACTTTGT
		miR-148a*	1	AAAGTTCTGAGACACTCCGAC
		miR-148b-3p	8	TCAGTGCATCACAGAACTTTGT
miR-1490	28	miR-1490a	28	AGCAGTGATTGTAGCGTCTTGA
miR-1497	24	miR-1497d	24	TGAAGAAGTTGCAGGATGGTGATG
miR-1502	13599	miR-1502a-5p	13599	TGTGAACTTTCTGAGAATA
miR-151	11	miR-151-3p	10	CTAGACTGAGGCTCCTTGAGA
		miR-151-5p	1	TCGAGGAGCTCACAGTCTAG
miR-152	2	miR-152	2	TCAGTGCATGACAGAACTTGGT
miR-153	22	miR-153	22	TTGCATAGTCTCATAAGTGCCA
miR-15	42	miR-15-3p	1	CTGGTTCTGTGGAGATGGTT
		miR-15-5p	38	TGCAGCACACACAAATGATC
		miR-15a	1	TAGCAGCGACGTAATTTTTTA
		miR-15b	1	TAGCAGCACACTCATGGTTTAC
miR-1550	18	miR-1550-5p	18	TGTGGGCGTGTAGTGAGC
miR-1552	1245	miR-1552-3p	1245	CTAGCCGTCTGACTGTCTG
miR-1556	2	miR-1556	2	TGCAGGATGGCAGTAGGATGAT
miR-1560	46	miR-1560	45	GCATCTCTGGAGCCTGGTTT
		miR-1560*	1	GCGGCGCGAGCGAGGGAGGCGGCGG
miR-1570	1	miR-1570	1	GCAATGGGTGATGCAGAAGATTCTGA
miR-1584	25	miR-1584	25	CCGGTGTGGCGTGGGTGGG
miR-1587	284	miR-1587	284	TGGCTGGGCTGGCTGGTGC
miR-1594	453	miR-1594	453	TGGGTGGGGATGGTTCGGGT
miR-1599	27	miR-1599	27	GTAGAGGAGGAACAAAAAAA
miR-16	143	miR-16	2	TAGCAGCACGTAAATATTGGCGA
		miR-16*	141	ACCAATATTTTTCCTGCAT
miR-1607	51	miR-1607	51	AGTGGCTGGGGGGCGGGC
miR-1610	22178	miR-1610	22178	TGGATTGTGGTGGAGGCG
miR-1614	167	miR-1614*	167	AGGTGAGGACTGCAGCAGA
miR-1627	2	miR-1627*	2	CGAAGGACATAGTGGTTGAGG
miR-1629	358	miR-1629	358	TGCTGTGTTGGGATTGTTCT
miR-1630	1	miR-1630	1	AAAGAGGAACACGATAGTGCAAA
miR-1645	628	miR-1645	628	TCTGCTGCAAGTCCTTCATA
miR-1648	1	miR-1648*	1	TGGGATGGAGCTGGCGGTC
miR-1654	30	miR-1654	30	TGGTGGCTGGAGGGAGCAGAG
miR-1670	2630	miR-1670	2630	GGGGACGTAGCTCAGTGG
miR-1671	507	miR-1671	507	TGATGACTTTGAATGGCCAAA
miR-1678	3	miR-1678	3	TTTGACAAATAAAGAAGAGT
miR-1692	9726	miR-1692	9726	GGATAGCTCAGTCGGTAGAG
miR-1696	5081	miR-1696	5081	AGCTGTGTTGGAGCTGAGCATAC
miR-17	2	miR-17*	2	ACTGCAGTGAAGGCACTTGTAG
miR-1700	194	miR-1700	194	CACAGAGGATAGGATGGATC
miR-1709	17	miR-1709	17	TGACTGATGGGTGACTGACT
miR-1711	18	miR-1711	18	GTGAGTGATGAAGTCTCTTC
miR-1718	101	miR-1718	101	AGAAGGACGAGGAACTGGAG
miR-1719	6	miR-1719	6	AAAGAGAGAATTGCTGATGC
miR-1721	6327	miR-1721	6327	AGAGATTGTAGGTCTGATA
miR-1726	2	miR-1726	2	AGGTTTGTTGGGTTGGTTTG
miR-1745	21	miR-1745	21	TCTCGGCTTGGCAAACTACT
miR-1752	3205	miR-1752	3205	TGCTGTTGGAGATGAAGAAGA
miR-1761	2	miR-1761	2	CAGGCTCACTTTTTTGGTTT
miR-1763	37	miR-1763	37	GAGGGACGGGAGCGGGCGGGGG
miR-1767	1340	miR-1767	1340	TGGCAAGGAGCAACAGCAGT
miR-1768	39	miR-1768	39	GAACAGAAGGATTGGGTGCTGA
miR-1775	283	miR-1775	283	TCCGTAGCCGAAGATTGTGG
miR-1777	787	miR-1777	664	GTGGGGTTGGGTGCGGCG
		miR-1777a	34	GGGGGCGGCGGGGGGCGG
		miR-1777b	89	GGGCGCGCGGGGGGGGCGGGGC
miR-1782	225	miR-1782	225	AATTCATTGTGAGAACGGACA
miR-1788	360	miR-1788a-3p	360	CAAGACTGAAGCAATCCTGA
miR-1790	73	miR-1790	73	CGGGTGAGGCGGTGGTGGCGG
miR-1814	1303	miR-1814	459	AGGTCGGTGGTTTTTTTT
		miR-1814c	844	GTGTTTGTTTGCGGGATGTTTT
miR-1816	1	miR-1816	1	GTAGAGCTTTGTGGTATTTTTT
miR-1819	14649	miR-1819	14649	TTGAATTATGGCTTGATGGA
miR-181	337	miR-181a-2*	328	ACCACCAAGCGCTGACCTGGT
		miR-181c	9	TCACTCATTCATTGGTGTCGGTGGTG
miR-182	535	miR-182	13	TTTGGCAATGGTAGAACTCACACT
		miR-182-3p	520	TGGGCTGTATGTTTGCAGAA
		miR-182c	2	TCGGCCTTGTGGAATTTTTTT
miR-1825	12	miR-1825	12	TCCAGCGCCTCCTCCTCCTCC
miR-1827	27	miR-1827	27	TGAGGCATGAAGATGGAACT
miR-183	3	miR-183	3	TATGGCACTGGTAGAATTCACTGA
miR-1835	2	miR-1835	2	TGACCCTGATAAGCTGGAGGAG
miR-184	2795	miR-184	1	TGGACGGAGAACTGATAAGGGT
		miR-184-3p	2	TGGACGGAGAACTGATAAGGGC
		miR-184b	2792	AGGAGTGAACTGATAGGGC
miR-1843	2703	miR-1843	130	TCTGGAGGACTCTGTTGGTT
		miR-1843b-3p	2573	CCGATTGTTCCCCTGCACCTAC
miR-185	2	miR-185	2	TGGAGAGAAAGGCAGTTCCTG
miR-186	1	miR-186	1	CAAAGAATTCTCCTTTTGGGC
miR-187	1	miR-187*	1	GCACAACAGAGGACACAGAAA
miR-1896	1	miR-1896	1	CGATCGACTGATGGTGGTGAGGAG
miR-18	4	miR-18b*	4	CCTAGCACTATGTGCCCTTCTATT
miR-190	81703	miR-190	78995	AGATATGTTTGGGTTACTTGGTGA
		miR-190-3p	1142	CCAGTGACCAAACATATTCT
		miR-190-5p	811	TGATATGTTTGGGTTACTTGGTG
		miR-190a-5p	198	AGATATGTTTGGGTTATTTGGTGA
		miR-190b	557	TGATATGTTTGGGTTACTTGGTGA
miR-191	10	miR-191	10	CAACGGAATCCCAAAAGCAGCTG
miR-1912	665	miR-1912-3p	665	CACAGGTACATGCAGTTGATA
miR-1915	34	miR-1915	34	CCTCAGGGCGTGCGTGCGGG
miR-192	649	miR-192	649	CTGACCTATGAATTGACAGC
miR-1934	1	miR-1934*	1	AGAGATGATGGGTGGGGCTGGTGGC
miR-193	1	miR-193a-5p	1	TGGGTCTTTGCGGGCGAGATGA
miR-194	101	miR-194	49	TGTAACAGCAACTCCATGTGGA
		miR-194*	5	CCAGTGGGGCTGCTGTTATCTG
		miR-194a	47	TGTAACAGCAACTCCATGTGG
miR-1940	1	miR-1940	1	CTGGAGGACTAAGAAGGCGGAGTCTGG
miR-1952	4	miR-1952	4	CCTCCATCCCTCCTTCCTGC
miR-1957	1379	miR-1957	1379	CAGTCGGTAGAGCATCAGAC
miR-1958	2582	miR-1958	2582	TAGGACAATGGAAGCAGTAA
miR-196	42	miR-196	5	TAGGTAGTTTCATGTTGTTGG
		miR-196a	5	TAGGTAGTTTCATGTTGTTGGG
		miR-196c*	32	ACAGCAACACCAAATCCTGA
miR-1967	2	miR-1967	2	TGTGAATCCTGGGGAAAATGC
miR-1973	28	miR-1973	28	TGACTGTGCAAAGGTAGCATA
miR-198	18864	miR-198	18864	GGGCGCAGAGAGGAGCTATGG
miR-1982	4	miR-1982*	4	TTGTGAGGGACTGGGGAGAG
miR-1983	84	miR-1983	84	CATCACCTGTAGCAGTTTCT
miR-1992	93	miR-1992-3p	93	TCAGCAGTTGTACCATTGA
miR-199	87	miR-199b	87	AAGAGCCTGCAGCATTTGGT
miR-19	2	miR-19b	2	TGTGCAAATCCATGCCAAACTGA
miR-2001	1320	miR-2001	1320	TGTGACGTGATACTGGGCAT
miR-200	115	miR-200a	9	TAACACTGTCTGGTAACGATG
		miR-200b	9	TAATACTGCCTGGTAATGATGA
		miR-200b*	1	CATCTTACTGGGCAGCATTGG
		miR-200c	96	TAATACTGCCGGGTAATGATGGA
miR-202	76	miR-202	76	AGAGGGAAAGCGGCATGGTGAA
miR-2023	5	miR-2023	5	AAAGAAGTACAGTGCTATG
miR-2024	322	miR-2024a*	249	AATAATGTCGGTGTTTGTAAAA
		miR-2024e*	73	AGAGATTGGGGACTGTTGGCAAAA
miR-203	15	miR-203	15	TGAAATGTTTAGGACCACTAGA
miR-2032	1145	miR-2032a*	10	AGGTAACCGATGCAGTCATC
		miR-2032b	1135	CGACTGGAACAGTTAGCTCG
miR-2033	27	miR-2033	27	GCTAATGGATGAGAGAACTG
miR-2041	7	miR-2041*	7	ATTTTGCCTCTACGCTGCACT
miR-2043	191	miR-2043b	191	TGCATCAAAGACCGTATTAG
miR-206	4934	miR-206	4934	TGAATGAAGGAAGTGATATG
miR-2065	135	miR-2065	135	TGGTAGAATGACGACGTTGAT
miR-2068	502	miR-2068*	502	GGGACATGTGGCGTACGGAAGA
miR-2075	1755	miR-2075	1755	ATCTGGTCAACCTGTCAGTG
miR-208	2542	miR-208	6	ATAACGACCAGCAAAATTGC
		miR-208b	409	AAGGACGAACAAAAGGTAGT
		miR-208b-3p	2127	AAAGGACGAACAAAAGGTAG
miR-20	16575	miR-20a	1	TAAAGTGCTTATAGTGCAGGTAG
		miR-20a*	16529	AGCATTTTGAGAACTTGTGC
		miR-20b	45	AAAGATACTGATAGTGAGGTTAG
miR-21	318	miR-21	317	TAGCTTATCAGACTGATGTTGAC
		miR-21*	1	CAACACCAGTCGATGGGCTGTC
miR-210	3984	miR-210	3837	TTGGCATGTGACAGCAGACT
		miR-210*	3	ACTGCTGGAACTGACAAGGA
		miR-210-3p	144	TTGGCATGTGACAGCAGACTA
miR-2136	67	miR-2136	67	CGGGTGTTGACGCGATGTGA
miR-2137	16	miR-2137	16	AGCCGGCGGGAGCCCCGGGGAGAGT
miR-2148	20	miR-2148*	20	TACGGCACCATTAAAATTTCTTT
miR-215	526	miR-215	127	ATGACCTACGAATTGATAGAC
		miR-215*	399	TCTGCATTTCTGTGACGAAA
miR-2156	50	miR-2156a*	50	AAAAGTTTTGGTGTCAACTA
miR-2159	3	miR-2159-5p	3	TGCGTATTTCTTTGAGTGA
miR-2162	6850	miR-2162-3p	6681	TATTATGCAACTTTTCACTCC
		miR-2162-5p	169	AGTGGATTCGTTGCATATTATACA
miR-216	8524	miR-216b	274	AATCTCTGCAGGGAATGCTGA
		miR-216b*	1698	CATTCCCTGTAGAGATTGTT
		miR-216b-3p	6552	CAGCATTCCCTGTAGAGATT
miR-2180	7693	miR-2180	7693	GTAGGAATGTGATAGATGCTT
miR-2184	2593	miR-2184	2593	GACAGAAGCAGTTGATGTGCT
miR-219	9486	miR-219	4617	TGATTGTCCATTCGCATTTCTTG
		miR-219*	7	AGCATTGTGTTGGACTCT
		miR-219-5p	4862	TGATTGTCCATTCGCATTTCT
miR-2191	1007	miR-2191	1007	CAGACCTACAATCTCTGCA
miR-2192	4	miR-2192	4	AGATGAAAGAGTGACTGAAC
miR-2195	1	miR-2195	1	AGAGGGGTAGAGTAGGGTG
miR-22	2	miR-22	2	AAGCTGCCAGTTGAAGAACTGT
miR-2200	1	miR-2200*	1	AAAGAAATCCGAATTCGTGG
miR-2208	97	miR-2208b-3p	97	ATGTAGATTTTGTAAATTCA
miR-2209	39	miR-2209b	39	GAGATGAGCTGCTTGTGCTTA
miR-2213	18	miR-2213	18	AGGCTGTAAGAGATGACTAA
miR-2227	331	miR-2227	331	TGGCCGTGTGAAAGAAGTGC
miR-2229	4	miR-2229	4	TGAAAGACGATGGTCATGTGG
miR-224	1	miR-224	1	CAAGACACTAGTGGTTCCGTTTA
miR-2254	143	miR-2254	143	TTTGGTACTATGAAAGCTGTATA
miR-2255	45	miR-2255	45	GATTGTATTGGATTGGATTGGC
miR-2268	1211	miR-2268	1211	AATGGAGACTGTCGCGTATTAT
miR-228	21	miR-228	21	AATGGCACTAGATGAATTCACGG
miR-2284	4145	miR-2284b	1	AAAATTCGTTTGTTTTGTCG
		miR-2284i	4144	GAGAAGATCGTCTCTTGGTGTT
miR-2287	32	miR-2287	32	CGTGAGGACTGGTGGAGCGCTT
miR-2290	3911	miR-2290	3911	GTCTGTTGGTCGGTTGGT
miR-2292	23	miR-2292	23	GAGTGGATTGAGGAAGGTA
miR-2293	49	miR-2293	49	TGATTTTGTTGTTTTTTAG
miR-2303	12	miR-2303	12	CTGAATGTGTGAATGATG
miR-2304	2876	miR-2304	2876	GGCTCGTGGGGTTGTGGTGT
miR-2305	54	miR-2305	54	CGGGGAGGCGGGGCGGGGGG
miR-2317	262	miR-2317	262	CACTTGAGACATTACCTGATA
miR-2320	1191	miR-2320	1191	TCTAAGGGTCCAGCTGTCGG
miR-2321	177	miR-2321	177	TAGGTCGGTGGTTTTTTTTTG
miR-2325	5	miR-2325b	5	AGGCATTTGTGTTTTGTGTT
miR-232	189	miR-232-5p	189	CCCGATTTCGATGGATTTTATCC
miR-2338	1	miR-2338	1	AGGGCTGGGACCAGGGGCTGCT
miR-236	1	miR-236	1	TAATACTGTCAGGTAATGACGA
miR-2361	111	miR-2361	111	GTTGTGTAGTATTTTGTTTG
miR-2364	438	miR-2364	438	TCGTCTTGGACGGGTGTTGGGCAG
miR-2367	1184	miR-2367*	1184	TTGATGGCACTACAGGAACG
miR-2369	1101	miR-2369	1101	CAGAAGGTTGTGGGTTTTTTTT
miR-2370	326	miR-2370	326	AGGGAGGAAGATGAAAGTGGTTAT
miR-2372	980	miR-2372	980	GAAGATGAAAGCGATTGGAGTA
miR-2374	507	miR-2374	507	GTGGGGTGGCGAGCAGGCGGG
miR-2379	5744	miR-2379	5744	AGGCAGGCTGGAGAAAGAAATTTTT
miR-2383	32	miR-2383	32	CTGATTGTGACTGCAGAC
miR-2387	332	miR-2387	332	TGGTAGAGCACTCGCTTTGCATGCG
miR-2392	11	miR-2392	11	AAGGATGGGATGAGGGTG
miR-2395	249	miR-2395	249	CTGTGGCGCTCTCTGCAGAG
miR-23	87	miR-23b	1	ATCACATTGCCAGGGATTAAAACTGA
		miR-23b*	86	TGGGATTCCTGACTGCCTGATTTA
miR-24	8	miR-24	8	TGGCTCAGTTCAGCAGGAACAG
miR-2406	58	miR-2406	58	TAAGGGAAGAAAGAAGCTGGT
miR-2408	234	miR-2408	234	CCAAGGTGAGCTCAGCCGG
miR-241	4	miR-241	4	TGAGGCAGGCTGGAGAGAAATGA
miR-2412	3	miR-2412	3	TGGGGCTGGGGGGGGGGGG
miR-2414	3812	miR-2414	3812	AGTGTAGTGCGGCATGGGTTA
miR-242	11	miR-242	11	TGGCGAGAGCAGTTGTGCACAG
miR-2420	58	miR-2420	58	AGGCTGTGGGTTTATTTT
miR-2428	361	miR-2428	361	TGGTGGCGGCGGCGGTAGGT
miR-2434	161	miR-2434	161	TTGTCGGGTGTTGTTTTTTTAT
miR-2440	15	miR-2440	15	TGCAGTGATGATGACGGTGA
miR-2454	19362	miR-2454	19362	CTGGGGGCTGAGTCAGGCAGGC
miR-2456	284	miR-2456	284	ACCACCTGTCACTAGGAAGTGG
miR-2462	46	miR-2462	46	GAAAGGATGGTGAATTGTGG
miR-2470	9	miR-2470	9	TTGTGTGGTGTTGTGGTGTCG
miR-2478	175	miR-2478	175	TCGTATCCCACTTCTGACACCA
miR-2487	822	miR-2487	822	TGGCTCTAAGGGCTGGGTCGGTCGG
miR-2488	25	miR-2488	25	ATGGTATCCTACTTCCCTCC
miR-2491	448	miR-2491-3p	448	CATCAACGAGCCAACAGCAA
miR-2492	98	miR-2492-3p	98	ATGTTTTGTCGGGGCTTTAAAAA
miR-25	2	miR-25	2	CATTGCACTTGTCTCGGTCTGA
miR-2504	2	miR-2504	2	AAGGATTAAGATTAAAAATGTTA
miR-2513	3954	miR-2513a	3954	TAACAGCAAATGTCAGACCATATT
miR-2517	3037	miR-2517a	3037	TTTGAATTGTGGATTGAAAA
miR-2527	516	miR-2527	516	TGATGGTTAGATTGTAGAGA
miR-2538	3652	miR-2538	3652	TAGGACTGGAAGACTAAATATAT
miR-2542	5	miR-2542*	5	TAGATGGTTGGATAAATAGA
miR-2548	107	miR-2548*	107	TGGTGGATTACTGTGTGGAA
miR-2549	2	miR-2549	2	TTAGGATCATGTGCTTAG
miR-2550	34	miR-2550*	34	AGTTGAAGGGAAGAGGGTGAAATTT
miR-2551	72	miR-2551	72	TCACTTGATTTTGATTTTCA
miR-2553	53	miR-2553	53	TGCGTCTAAGATCCGTCAGGTAA
miR-2554	4	miR-2554	4	TAGGCAAGTGATTTACATAG
miR-256	336	miR-256	336	TGGATGCAGTAAAGACTGA
miR-2569	1	miR-2569*	1	CAGACGACTGAGGAATTTTAT
miR-2570	1	miR-2570*	1	TTTTGTGAAACTCCGTCGTGC
miR-2573	98	miR-2573*	98	CGGACGCCGTTACGAAGACGAAGA
miR-260	8690	miR-260	8690	GCGATGTCGACTTTGAAG
miR-2687	1	miR-2687	1	TAGGTAGTCGCACGGTTTAT
miR-2695	1951	miR-2695	1951	GAGGACTTGGGAACTGTTGGT
miR-26	8	miR-26a	7	TTCAAGTAATCCAGGATAGG
		miR-26b	1	TTCAAGTAATTCAGGATAGGTT
miR-270	156	miR-270	156	GGGAAGATGTAGCAGTGA
miR-2731	1	miR-2731	1	GTGGAGACATCGTATGTGGA
miR-2734	1	miR-2734	1	TTTGTCGTTCTTGTATGGC
miR-2737	68	miR-2737	68	TATTATACGTCCAGAATTAGT
miR-275	29	miR-275	29	TCAGGTACTGATAGGACGC
miR-2753	13	miR-2753	13	TCATTGGAGGAAGCTGGA
miR-276	662	miR-276*	528	CTGCGAGGTATTGAGTCCT
		miR-276-5p	134	CTGCGAGGTATTGAGTCCTA
miR-2763	8	miR-2763	8	TATAATGTGATTTCTTTGGAT
miR-2766	110	miR-2766	110	CAGTCTCGTCGAATGGGATG
miR-277	18794	miR-277	16226	TAAATGCATTTTCTGGCCCGTA
		miR-277-5p	22	GTGTCAGGATGTGATTTGGA
		miR-277a	3	TAAATGCACAATATCTGGTTATGA
		miR-277b	5	TAAATGCATTTTCTGGCACGTAA
		miR-277b-5p	7	GATCAGAAGATGCAGGTTC
		miR-277c	2504	TAAATGCAAAATATCTGGTTATGA
		miR-277d-3p	27	TAAATGCATTTTCTGGCCCAAT
miR-278	1	miR-278	1	CTCGGTGGGGTTCTATCGTCGAGG
miR-2788	5	miR-2788-5p	5	TGGCGTTTCTTCTGCGGCATATT
miR-279	754	miR-279	7	TGACTAGAACCATACTCAGCT
		miR-279c*	747	GGGGAGAGTATGCTTCTCGGTTCCA
miR-27	6	miR-27a	1	TTCACAGTGGCTAAGTTCCGC
		miR-27b	5	TTCACAGTGGCTAAGTTCTG
miR-28	5180	miR-28	1348	AGAGGATCTCACAGCAATG
		miR-28-3p	3	CACTAGATTGTGAGCTCCTGGA
		miR-28-5p	2	AAGGAGCTCACAGTCTATTGAG
		miR-28c	3827	AAGAGCTCCAACTATTGA
miR-2801	157	miR-2801	157	TGGAATGTTGTGACGTATGTAAA
miR-2804	17582	miR-2804	17582	TTTGCATCGAATACTGTTA
miR-2808	1417	miR-2808d	1417	CCGGCTGGGAATACTCGGTGTTGCT
miR-281	1759	miR-281	821	TGTCATGGAGTTGCTCTCTATA
		miR-281-3p	937	TGTCATGGAGTTGCTCTCT
		miR-281a	1	TGTCATGGAGTTGCCCTC
miR-2812	154	miR-2812	154	CAGGCTGGAGAAAGAAAGAGCT
miR-2834	45	miR-2834	45	TAACATTCAGGACTAGACGC
miR-2839	2882	miR-2839	2882	GCGGCGCACTGTGTGTACGGT
miR-2840	496050	miR-2840	496050	TAGGACTGGAAGACGGGAGA
miR-2841	229	miR-2841	229	AGCATGTCAAGAGCTCCAAAA
miR-285	4	miR-285	4	TACCACCCTTGGAATCGTTT
miR-2851	4	miR-2851	4	TGGATGACTGTAGAGAAGAGA
miR-2856	5	miR-2856	5	ATTCGAGAACCGTAGAGAGAA
miR-2861	107	miR-2861	107	CGGGTGCCGGGCGGCGGCGG
miR-2881	880	miR-2881	880	GGGGGGGGCGGGGCGGACTG
miR-2885	134	miR-2885	134	CGGCGGGCGCCGGCGCGC
miR-2888	376	miR-2888	376	GGGGGGTGGGGTTGGTTGG
miR-2893	972	miR-2893	972	TGGAGGAGATCTGCTCGGGG
miR-2898	32	miR-2898	32	TGTGGAGATGCCGGGGATCG
miR-291	2	miR-291b-3p	2	GAAAGTGATCCATTGTTTGT
miR-2945	1243	miR-2945	1243	ATGATAAGGCAGACTCTTTA
miR-2959	6	miR-2959	6	TCTTGGATGAGCTGAAGGT
miR-2962	82	miR-2962	82	AGAGGAGGAAGTGGATGTGA
miR-2963	646	miR-2963	646	AAAAGCGTTCTTGGATGAGA
miR-2964	50	miR-2964	50	GACAAAAGCGTTTGGACA
miR-2969	1	miR-2969	1	GAGCTGTAGGAGCCAATGTGA
miR-2981	101	miR-2981	101	CCGGGTGCCGGGCGGCGGC
miR-2982	1432	miR-2982	1432	TCTGGAAAGAGAGGGCTTGGGA
miR-2984	1	miR-2984	1	TGCCGCTGGAATGAAATTG
miR-2989	69	miR-2989	69	GACGTGATGCGAACTCTAGT
miR-2993	9	miR-2993	9	CCGCGCCTGGAGGAAGGAG
miR-2998	379	miR-2998	379	GTAGAAAGGAATGAGGAAGATAAA
miR-29	338	miR-29a	3	TAGCACCATCTGAAATCGGTTA
		miR-29c*	335	GAAGATCGTCTCTTGGTGTTC
miR-2	67308	miR-2a	5768	AATCACAGCCCTGCTTGGAACC
		miR-2a-1*	632	GGATCAAAGTGGTTTTCTA
		miR-2a-3p	10561	TCACAGCCAATATTGATGAACG
		miR-2b	10158	TATCACAGCCCTGCTTGGGACA
		miR-2b-3p	8828	TATCACAGCCCTGCTTGGGACACA
		miR-2c	11873	TCACAGCCAATATTGATGAAC
		miR-2c*	502	TCGTCAACATTGCCTGTAGACA
		miR-2c-3p	6181	TCACAGCCAATATTGATGAACTCT
		miR-2c-5p	12754	CTTATCAGAAGGTTGCGTGTT
		miR-2d	9	AATCACAGCCCTGCTTGGTATA
		miR-2d-3p	42	TATCACAGCCCTGCTTGGTA
miR-3001	96	miR-3001	96	TAATTTAAAATGTAGATTTTGA
miR-3002	2	miR-3002	2	TGAAGATAAGAATGTGGACGACAG
miR-3005	241	miR-3005	241	TGGTGGTGACTTTGATTCTCTAA
miR-3010	1	miR-3010	1	TGAGAGCGAAAATGAAATTG
miR-3017	3	miR-3017a	3	CAGTCTGTCGCAACACGGCA
miR-301	509	miR-301b-5p	509	GCGGACGATGTTGCAGGACT
miR-3025	5736	miR-3025	5736	ATGTAATTGATCAGTTGGATA
miR-3057	28	miR-3057-5p	28	ATTGAGGTGGAGTTCTGCGGAT
miR-3063	1	miR-3063	1	TGACGGAATCCCTGATCATCTCGAC
miR-3064	1623	miR-3064-5p	1623	TCTGGCTGTTGTGTTGCTTGCAGAG
miR-3066	2	miR-3066	2	TTGGATGTGAAGATTAATAG
miR-307	697	miR-307	697	TCACAACCTACTTGATTGAGGGG
miR-3079	1149	miR-3079-3p	1149	CAGGCTCATCAGGAAATCTC
miR-3082	4	miR-3082-5p	4	GACGACGTATGTGTGTGTGTGT
miR-3089	1922	miR-3089-5p	1922	TGACTTAGGGACAACGTTCT
miR-3094	2563	miR-3094	2563	TGTGTGGACTTTTTAAGAGC
miR-3095	356	miR-3095-3p	356	TGAGAACAGGAGAGAGAGCTAATT
miR-309	747	miR-309a-5p	747	AGATGAACGTCGATCTCAACT
miR-30	60	miR-30a	5	TGTAAACATCCTCGACTGGAAGC
		miR-30a*	1	CTTTCAGTCGGATGTTTGCAGC
		miR-30d	11	TGTAAACATCCCCGACTGGAAGC
		miR-30e	19	TGTAAACATCCTTGACTGGAAGC
		miR-30e*	8	CTTTCAGTCGGATGTTTACAGC
		miR-30e-5p	16	TGTAAACATCCTTGACTGGAAGCT
miR-31	76557	miR-31	9	TGGCAAGATGCTGGCGAAGCTGA
		miR-31-5p	39434	TGGCAAGATACTGGCGAAGCTGA
		miR-31a-5p	409	TGGCAAATGTCGGCGTTGTGA
		miR-31b	36705	TGGCAAGATACTGGCGAAGC
miR-3105	53	miR-3105-3p	53	ATGCTTACGAGACTTGCACTC
miR-3106	76	miR-3106	76	TTGATATTGTAGAAGCAGCCA
miR-3107	32	miR-3107*	32	CGGGGCAGTTCAGACAGACGA
miR-310	111	miR-310b	111	TACTGCACTCTTCCGCTCTT
miR-3115	2212	miR-3115	2212	ATGTGGGTTTCACTGTAGGT
miR-311	13231	miR-311-5p	13231	CGAGAGGTACTGGGATTAATATT
miR-3119	18	miR-3119	18	TCGGCTGTTAACTTTTATGC
miR-312	19108	miR-312	19108	TATGGACATTGAAGACTGGA
miR-3125	409	miR-3125	409	AGTAGAATGCTGTGGAGAGA
miR-3134	6192	miR-3134	6192	TGTGCGGATAAAAGACTAATGATT
miR-3135	11	miR-3135	1	TTCCTAGGTCTGAACTGCAGTT
		miR-3135b	10	GGCTGGTCCGAGTGCAGTGGT
miR-3141	199	miR-3141	199	GAGGGCCGAGGTGGAGAAGG
miR-3149	19	miR-3149	19	TTTGTAATAGGATTGTTGTGTATG
miR-315	774438	miR-315	774428	TTTTGTATTGTTGTTGGGATGTT
		miR-315b	10	TTTTGATTGTTTATAAGACC
miR-3150	15	miR-3150b-3p	15	ATGAGGAGATCTGATGTTGG
miR-3153	407	miR-3153	407	GGGTGAAAGCGATAGGAGAGATTT
miR-316	6	miR-316-3p	6	ACGGAAAGAGAAAAAGCGAA
miR-3169	2	miR-3169	2	TCGGACTGGTTGCTTGGAACATAGT
miR-3171	321	miR-3171	321	AGTTGTTGGCACTGTGATATATC
miR-3173	2	miR-3173-5p	2	TCTCTCTGCCTGTGTTTCTCCTTCT
miR-3186	1	miR-3186-3p	1	TCCGCGGAGAGGACTGTGCTGTTG
miR-3190	70	miR-3190	70	TGTGGAATGGTAGACGGTGCAAA
miR-3201	11	miR-3201	11	CGGATATGACAGAACAATAT
miR-3202	319	miR-3202	319	TGGAACTGGGAAGAAGAGCGTAAT
miR-3203	2	miR-3203	2	TGTCAGATCAGTCATACACG
miR-3204	10	miR-3204a*	10	CATGGGAGTTTGATGACTGG
miR-3205	957	miR-3205	957	TTAAGCTCGAGCATTCTGAACA
miR-320	10	miR-320a	1	AAAAGCTGGGTTGAGAGGGCGA
		miR-320b	8	AAAAGCGGTTGAGAGGGAAA
		miR-320d	1	CAAAAGGCTCGGCTGAGAGG
miR-3234	35138	miR-3234	35138	TCTTCGGCATTGGACGGTCATT
miR-325	50	miR-325-3p	50	TTTTTGAGCACCGTCCCTGATAAA
miR-3287	47	miR-3287	47	TTGGTTTGGAGGGTGGCTGTAA
miR-3292	4	miR-3292	4	TGAGATTGATAGTGCTTAAATAA
miR-33	58	miR-33	1	GTGCATTGTAGTTGCATTGC
		miR-33b	57	GTGCATTGTTCGGTGATTG
miR-330	1	miR-330*	1	AGCAAAGCACAGGCTGACAAGA
miR-3308	1	miR-3308*	1	TCTAGGCAAGGCGACAAAATA
miR-3317	5212	miR-3317	5212	TATGGAATGTTGTGAAGTCTG
miR-3322	5006	miR-3322	5006	CTCGTCGTCTGACGTTGGCTATG
miR-3326	1004	miR-3326	1004	GAGGTTTGTGGGTGTCTTGTTAAATA
miR-3338	272	miR-3338	272	GTGTAGTACTTTGTTTGTTT
miR-3351	6	miR-3351	6	TTATTTGTGGTTGTTATGGGC
miR-337	630	miR-337*	630	CGGCGATGCAGGATTTGATG
miR-3379	1102	miR-3379	1102	TGAAACTGACGAAGACTACGA
miR-3385	150	miR-3385	150	TGACGGATTTTGGTGATGGGTAGA
miR-339	2	miR-339-3p	2	AGCTGACTGAGGCCAGAGCAC
miR-34	163	miR-34	106	CGGAGTGTAGCTTAGCCTGGTAG
		miR-34b	57	CAGGCAGAGTAGATGCTGATT
miR-340	1	miR-340-5p	1	TTATAAAGCAATGAGACTGA
miR-341	39130	miR-341	39130	GTCGGTCGGTCGGTCGGTCG
miR-345	355	miR-345-3p	265	CCTGAACTGGGATCGGAGCC
		miR-345-5p	90	GTGAACTCCAAGTCCAGTGGT
miR-3488	222	miR-3488	222	GGCCGGTTAGCTCAGTTGGT
miR-3494	3735	miR-3494	3735	GTAAGAAGCACTTTGCCGCTCATTT
miR-3497	325	miR-3497	325	CGAAAAGGGACTACGCATGGA
miR-350	196	miR-350*	196	AGAAGTGCATGTGCTGTGG
miR-351	4	miR-351*	4	GGTGCAAGAGGCGAACCAGGGGAAC
miR-3526	23	miR-3526	23	TGGAAGATTGAAGTTTGTGT
miR-3529	5928	miR-3529	5928	AGGTACTGGGATTTTTTTTT
miR-353	148	miR-353	148	CTAAGATCATGTGTAGTATC
miR-3532	60	miR-3532	60	TTGGAGGCTGCTGGCATGGG
miR-3533	2344	miR-3533	2344	TGACGTGTGGACTGTGGATAT
miR-3535	463	miR-3535	463	GGATATGAGGACGAAATCTAAA
miR-3543	1	miR-3543	1	ACGGAGTCAGATGTGAGGTTCAAA
miR-3553	724	miR-3553	724	CGGATTTCTACTCACGTGCCATA
miR-3554	3	miR-3554	3	CTGTCCCAGCATCTGCCAT
miR-3556	431	miR-3556b	431	AACGATTTCCAAATGGCTGTA
miR-3563	64	miR-3563-3p	64	GATGCTGTGGAACGGTAAAC
miR-3564	22	miR-3564	22	GTGGGAATGCAAAGAGGGACT
miR-3585	21	miR-3585-3p	21	TCTGAACTGCCTTGTTGTGA
miR-3586	271	miR-3586-5p	271	TCTCCTGTCCTCAGATGTAG
miR-359	201	miR-359	201	TCACTGGTTTTTCTGCACGGAA
miR-3595	71	miR-3595	71	GGGATTTTGCCTCTACGCTG
miR-3599	1	miR-3599-3p	1	CGAAAATGATATCGATGTGG
miR-35	3	miR-35a	3	TCCGGGTGACCTTGGTGC
miR-361	1	miR-361-5p	1	TTATCAGAATCTCCAGGGGTAT
miR-3619	2	miR-3619-5p	2	TCAGCAGGCTGGCTCTGAGC
miR-3622	5	miR-3622b-5p	5	AGGGATGGGAGGGCGGTG
miR-36	246	miR-36-3p	122	TCACCGGGTAGACATTCCTTGC
		miR-36a	121	TCACCGGGTAGACATTCCTTG
		miR-36b	2	TCACCGGGTAGACATTTCTGC
		miR-36c	1	TCACCGGGAAGACATTCCTTGC
miR-365	45	miR-365*	4	GAGTGGGACTTTCATGGGC
		miR-365-5p	41	CAGGGACTTTGGGGCTGCTGT
miR-3650	1729	miR-3650	1729	AGCTGTGGACTGTAGATCC
miR-3652	531	miR-3652	531	TGGCTGGAGGTGAGCAGAGA
miR-3653	19351	miR-3653	19351	CTGAAAGAAGTTGATTGAAG
miR-3656	363	miR-3656	363	CGGCGGGTGCGGGGGTGGGC
miR-3660	2	miR-3660	2	ACTGACAGGAGAGCATTTTGA
miR-3661	3	miR-3661	3	ATGGACCAGGGACTCTGGAGCAGCTG
miR-3668	602	miR-3668	602	CAATGAAGAGCTTGGATCAAAAT
miR-3676	1	miR-3676	1	AACGTTTTCCCCCAGCTTT
miR-3681	34	miR-3681	34	GTGGATGATGGACCTGTGC
miR-3687	541	miR-3687	541	GCCCGGACGGCGTGCGGCGACT
miR-3689	3	miR-3689f	3	TGTGAATCGTGCAGCCTGGA
miR-369	220	miR-369-5p	220	AGATCGACGTTCATCTTCGG
miR-3718b	23	miR-3718b	23	TGGCACAGGACTGGGGCAGA
miR-3719	1979	miR-3719	1979	TACGGATGTGCGTGGACTATTTAAA
miR-372	278	miR-372	278	TAAGTGTGCGACAATTGAGGT
miR-3721	22	miR-3721	22	TCGGTTGGAAAGAAGAGGAGAAAA
miR-3725	1	miR-3725	1	TTTCGAGCATTTCTTCGTAG
miR-3740	23020	miR-3740	23020	AGGAAAAAGGGACGAGGATTAA
miR-374	9	miR-374a	1	TTATAATACAACCTGATAAGTGA
		miR-374a*	8	CTTATCAGATTGTATTGTAATT
miR-375	1456	miR-375	11	TTTGTTCGTTCGGCTCGCGTGA
		miR-375-3p	1445	GTTGTTCGGTCGGTCGGT
miR-3764	14	miR-3764	14	TAGAGTTTCTTTGATCGTTTA
miR-3765	6	miR-3765	6	GAAGAAAATGGCAGTAGAAAGA
miR-3769	27	miR-3769	27	GAGTGCTGAAGGAGAAGTTGACG
miR-3770	314	miR-3770	314	AGCCTGCATCAACTGCGTGT
miR-3772	8	miR-3772	8	TATTGATTGAGAAGGCAACGAAA
miR-378	1518	miR-378	198	ACTGGACTTGGAGTCAGAAGGC
		miR-378b	34	CTGGACTTGGAGTCAGAAGGA
		miR-378c	7	ACTGGACTTGGAGTCAGAAGA
		miR-378d	28	CACTGGACTTGGAGCTCACGAAAA
		miR-378e	1251	CTGGACTTGGAGTTCACGGC
miR-379	3	miR-379	3	TGGTAGACTGTGGAACGTAGG
miR-3791	1	miR-3791-3p	1	TCACCGGGTAGATATATGAACT
miR-38	96	miR-38	96	TCACCGGGTAGACATTCCTTGCTAT
miR-3802	238	miR-3802-5p	238	TGCTTGAGATGAAGAAGATA
miR-3805	123	miR-3805a-5p	123	GTCAGCATGTGGTCGTTA
miR-3807	13	miR-3807-5p	13	TTGGTGATGATGTGGGCTCA
miR-381	1	miR-381	1	ATATACAAGGACAAGCTCTCTGT
miR-3813	429	miR-3813-3p	429	AACGGCATGGAGCAGGATAA
miR-3814	1178	miR-3814-3p	1178	TGCAGTGAGCGTGTGTTGG
miR-3826	5	miR-3826-5p	5	CGAGGCGTGGTAGGACGGATAT
miR-383	15933	miR-383	15933	CAGTGAAGGTGACTGTGC
miR-3836	57	miR-3836b-3p	57	TCACGGCAAGGTGGAACTCT
miR-3837	2	miR-3837-3p	2	AAGGATTGTTTTTTACGAAA
miR-3847	3075	miR-3847-3p	3075	CTCGAGCATTCTGATCAGGTT
miR-3851	48204	miR-3851f-5p	48204	CTTTTGATTTGGATGTAGTA
miR-3860	200	miR-3860-5p	200	TTGTTCACTGGACGATTTAA
miR-3861	3133	miR-3861-5p	3133	ATTGGAATTGATTTGGGAAC
miR-3866	28211	miR-3866-5p	28211	CCACAGATTGATCAATTGG
miR-3870	360	miR-3870-5p	360	TGAGGCAGCGAAGAGGATAA
miR-3874	237	miR-3874-3p	237	CGCCTCATCTGGCCGGCTTAT
miR-3878	119	miR-3878-5p	119	TGAACGGAGAAGCTGAATTCT
miR-3879	1	miR-3879-5p	1	TGGTTATTGGTGTGGCGCT
miR-3885	143	miR-3885-3p	11	GGGCTTTTGTTTTGACATTGT
		miR-3885-5p	132	CGGCGGCGGGCGGCGGCGG
miR-3891	9521	miR-3891-5p	9521	CAGAGGTTGTGAGTCTAAA
miR-3895	10	miR-3895-5p	10	ATTGAGTATAGAGACGATGG
miR-3896	1439	miR-3896-5p	1439	ATATCTCGGTGGAACCTCCA
miR-3897	147	miR-3897-3p	147	CGGGTGCGGGGGTGGGCG
miR-3914	4	miR-3914	4	ATGGAACCAAGAAAAAGAAGT
miR-3917	280	miR-3917	280	GCTCGTGACTGAGCGGCCGG
miR-3919	4	miR-3919	4	GCGAGACAAAGGACTCCAGC
miR-3929	9743	miR-3929	9743	GAGGACGTGATGTTGTAGACCAT
miR-3937	956	miR-3937	956	ACATGGCGGGTGTAGCAATAAGTGGG
miR-3940	1448	miR-3940-5p	1448	GTGGGGTTGGGTGCGGCGCTCGTGG
miR-3944	7	miR-3944-5p	7	GTGCAGTAGGCCAACGGTAGA
miR-3945	20	miR-3945	20	ATGGCTATCAGGAGGAGGGTTATAT
miR-3960	55	miR-3960	55	CGGCGGGCGGCGGCGGGGG
miR-3963	303	miR-3963	303	TCGAATCCCACTTCTGACACC
miR-3964	1884	miR-3964	1884	AGTAAGGTAGAAAGGAATGAAA
miR-3966	1018	miR-3966	1018	AGTTGCAGATGTAGAATGT
miR-3967	6	miR-3967	6	TGCTGGTCTGACTGTGTTGC
miR-3968	174	miR-3968	174	TCGAATCCCACTTCTGACACCA
miR-4000	6	miR-4000d-5p	2	TGAAACTGCTATAGAACGGGC
		miR-4000f-5p	4	TGAACTTTCTGGAACGAGG
miR-4001	265	miR-4001d-5p	264	TGTAACTTGTTTTGCAGT
		miR-4001e-5p	1	TGGAAGCCAATTTTGAACAG
miR-4002	5	miR-4002-5p	5	TGTGAACTTTAGAAATGG
miR-4003	37	miR-4003a-5p	4	TGATTGGTTAGTATTATTCTT
		miR-4003c-5p	33	TGTAGTTGGTGATCTTGATG
miR-4004	26	miR-4004-5p	26	GTGATTTCGTGTGTATTGTGT
miR-4006	49825	miR-4006b-5p	7983	TTGGAACAATGTAGGTAAGGG
		miR-4006f-5p	41842	GGAACAATGTAGGTAAGGG
miR-4008	30	miR-4008b-5p	30	TGGCAGTAGACGCAAGGAAG
miR-4011	1	miR-4011a-5p	1	CACGGGGAGGTAAAGATTAAG
miR-4012	348	miR-4012-5p	348	GAGAGCTTTGTTCATGATGC
miR-4018	422	miR-4018b-5p	422	TGAAGATTCTGTGGAACGGT
miR-4020	11326	miR-4020b-5p	11326	GTTGGTCGGTTGGTCGGTCG
miR-4021	3922	miR-4021-5p	3922	ATAGTAGCGGCATAATAAAA
miR-4024	9	miR-4024-5p	9	TCGTGTGGATGAAGAAGGTG
miR-4025	925	miR-4025-5p	925	GTATTGTTTGGATGAAGAGC
miR-4032	2	miR-4032-5p	2	CGGAGTGATGAGAGTTATGC
miR-4045	1411	miR-4045-3p	125	GGGGACTCTATCATTGTAGA
		miR-4045-5p	1286	CAAATGAAAGTGGATGTCGG
miR-4048	284	miR-4048-3p	284	GCAGGACTGGAGACAGATGAG
miR-4049	47	miR-4049-3p	47	AAGGCTGTGGGTTTTCTTAA
miR-4057	1898	miR-4057-5p	1898	GGCTTGGGGACTGTTGGCACTA
miR-4059	287	miR-4059-5p	287	TAGCAGAAGGCGCAGTATTG
miR-4060	199	miR-4060-3p	199	AGCCGTTGTTGTCAGTGG
miR-4062	1	miR-4062-3p	1	AAAGGCTGTGAATAAAGGCA
miR-4072	56	miR-4072-3p	56	AAAATGGACCTGACAAAG
miR-4073	17	miR-4073-3p	17	CGGGATGTTGGCTGTTGT
miR-4077	245	miR-4077d-5p	245	AAGCTGGCTGAATTTGGCAT
miR-4078	59	miR-4078-3p	33	TACATTTGGCACGTGCAGGT
		miR-4078-5p	26	CTTGTAGGTAGTAAAGGCAGA
miR-4088	2	miR-4088-5p	2	CGACTATGAGAGATGATTGA
miR-4090	550	miR-4090-3p	550	AGAGTTGTTGGTTTGTATTG
miR-4099	8	miR-4099-3p	8	AGGATTGACATGTCTCGAGA
miR-4101	25	miR-4101-3p	25	TAGGATTGTTGTGTATGTGTA
miR-4108	78	miR-4108-5p	78	GGTGTGAAGCTCAGTGGAAC
miR-411	3	miR-411	3	TAGTGGACTGTATAGCGTACG
miR-4112	4	miR-4112-3p	4	TATGTAATGATTGGTGTCGG
miR-4117	1555	miR-4117-5p	1555	TGTGTGAATTAGTGCGAA
miR-4118	2	miR-4118-3p	2	TGAAATGTTCGTCAACATAGA
miR-4119	164	miR-4119-3p	164	CAAATGGCAGGCTTAAACGT
miR-4120	2816	miR-4120-5p	2816	CATTATGAGTGGGAATTTGGT
miR-4121	57	miR-4121-3p	57	TGTGTTGGAGTTGATGTTGGT
miR-4123	1	miR-4123-3p	1	GAGTCAAATCGGAAGGCGCG
miR-4133	50	miR-4133-3p	50	CATTTGTGTTTTGTGTTAGA
miR-4138	5	miR-4138-5p	5	TAGACTGAAGAGAGCACATAA
miR-4144	10949	miR-4144-5p	10949	GTCGTCTGACGTTGGCTAAG
miR-4145	5650	miR-4145-3p	5650	AATGAGTCGTTGATGTGAG
miR-4152	3	miR-4152-5p	3	ATGGTGTATTGGCTGTAAA
miR-4154	3072	miR-4154-3p	3072	ATTTCGTTGGTTTTCGGATC
miR-4159	12527	miR-4159-3p	12527	TTAATGGGAAATTGCGGTAG
miR-4160	757	miR-4160-3p	757	GAAGATGAAACAGACAGCGG
miR-4167	4	miR-4167-5p	4	TTACGTAGATTGTGGAATGC
miR-4168	127	miR-4168-3p	127	TGGACGAATCGATTGACTGT
miR-4170	881	miR-4170-5p	881	CGGAAGTTGGTGATTGTG
miR-4171	42	miR-4171-5p	42	GACTCTCTTAAGGTAGCC
miR-4175	150022	miR-4175-3p	150022	GGGATGTAGCTCAGTGGTAG
miR-4177	255	miR-4177-5p	255	TATTTTTCAAAACGGCAAGA
miR-4181	136	miR-4181-5p	136	TGTGTGTCAGCTGTCGATTCT
miR-4187	89	miR-4187-5p	89	TTTGGAGGGTGTCTGTGCAA
miR-41	12	miR-41b	12	TCACCGGGTAGATATATGCC
miR-4200	1205	miR-4200-5p	1205	CATCAAAAATGAGGGACGGA
miR-4201	4	miR-4201-5p	4	GGCAGGATATGTGGGTGGG
miR-4206	5419	miR-4206-3p	5419	ATTGAATGGTTTAGTAAGG
miR-4213	96	miR-4213-5p	96	AAATTTTAGAACGATTTCC
miR-4217	41	miR-4217-3p	41	TAATTTTGTAATTCTGATG
miR-4219	1887	miR-4219-5p	1887	CGTAGCGATTCTGACGTAA
miR-422	3	miR-422a	3	ACTGGACTTGGGGTCAGAAGGC
miR-423	31	miR-423*	23	TGAGGGGCGAGAGGACAATTTT
		miR-423-3p	1	AGCTCGGTCTGAGGCCCCTTAGAT
		miR-423-5p	7	TGAGGGGCAGAGAGCGAGACTTT
miR-425	1	miR-425	1	AATGACACGATCACTCCCGTTGA
miR-4255	501	miR-4255	501	TCGGAGTGTTCAAAGATGGA
miR-4265	1	miR-4265	1	CTCGGGCTCAGCTCTCTGGG
miR-427	1	miR-427	1	GAAAGTGCTTAACTGGTTTTCGGG
miR-4270	18015	miR-4270	18015	TCAGGGGTCGGAGTGGGC
miR-4272	619	miR-4272	619	TATGTAAACTAGTAGATTGT
miR-4283	160	miR-4283	160	ATGTGGCTGCAGCGAGGTTT
miR-4286	32	miR-4286	32	ACCCCACTCCTAGCACCA
miR-4293	461	miR-4293	461	CAGCTTGACAGGTAGACGAG
miR-4299	2482	miR-4299	2482	TGCTGGTGACTGAGCGGC
miR-42	3	miR-42a	3	TCACCGGGTAGACATCCTTGC
miR-4300	2	miR-4300	2	AGGGCAACTGTGACTACTTC
miR-4302	2148	miR-4302	2148	CTAATGTGGCTGCAGCGAGG
miR-4306	1348	miR-4306	1348	TGGAGATGAAGAAGGCAGCA
miR-4308	99	miR-4308	99	CGCCTGGAGTTTCTTCTTA
miR-430b	2	miR-430b	2	CTAGAGCTGTATGAATGATTGTTGTGA
miR-4324	403	miR-4324	403	CCCTAACCCTAACCCTAA
miR-4329	16	miR-4329	16	CCTGAGACCCTAGAGTTACAA
miR-4330	27	miR-4330	27	CCTCAGATCAGACGTGGC
miR-4331	17	miR-4331	17	GTGGCTGTGGTGGAGGCAGC
miR-4332	28	miR-4332	28	CGGGCCGCCGCGCGCGCC
miR-4419	381	miR-4419b	381	GAGGCTGTTAGGAAGGTGGC
miR-4426	2	miR-4426	2	AGAAGAGGTGACGTACATTT
miR-4430	11363	miR-4430	11363	TGGCTGGAGGTGAGCAGAGT
miR-4432	79	miR-4432	79	AAAGGACTCTGAAGATGCT
miR-4434	100	miR-4434	100	AGGAGAAAGTAGCAGTTGAA
miR-4444	1875	miR-4444	1875	GCTCAGTTGGAGTAGAGGCG
miR-4448	18417	miR-4448	18417	GGCTCAGTGGTCTAGGGGTATG
miR-4453	4111	miR-4453	4111	GCGCGTGGTGTAGCGGTT
miR-4454	226	miR-4454	226	GATCCCGGGTCGCGGCACCA
miR-4457	70	miR-4457	70	TTCACGAGGTATTACTGGTGTA
miR-4458	1064	miR-4458	1064	AACAGGTAGGTGGGAACGAA
miR-4462	42	miR-4462	42	TGACACGGGAGGCTGGCTGAGAA
miR-4463	2	miR-4463	2	GAGGACGTGGGGTGCGGCGC
miR-4465	98	miR-4465	98	CACGAGAGTCTGACCATGGGGA
miR-4466	16	miR-4466	16	GGGTGGGGTCGGCGGGGGA
miR-4468	448	miR-4468	448	AGATGCTGAAGGATGCAGAG
miR-4476	2	miR-4476	2	CAGGAAGGATTATAGGACACGA
miR-4481	4549	miR-4481	4549	GGCCAGTGGGCTGGTCGGTTG
miR-4485	2	miR-4485	2	TAACGTCTCGCGGTACCAAA
miR-4486	51	miR-4486	51	GCTGTGGCGAGGACTGTGGA
miR-4488	47	miR-4488	47	CGGGGGGCGGGCGCCGGCGG
miR-4491	176753	miR-4491	176753	AATTGTGGATTGATGGACCAAA
miR-4496	4	miR-4496	4	GAGGACAACTGAACTGAGGG
miR-4497	91	miR-4497	91	CTCCGGGACGGCTGGGAAGGC
miR-4498	809	miR-4498	809	TGGGCTGGCTGGTGCGATGCTG
miR-449	1766	miR-449a	9	TGGTCAGGTATTGTTGATGGT
		miR-449b	1264	AGGAGCGTTGTAAAGCTGGC
		miR-449c-3p	493	TCAAGAACTCTCGTCCCACC
miR-4504	33	miR-4504	33	GTGCATAGAGACGAACATG
miR-4505	2	miR-4505	2	CAGGCTGGGCTGTGACGTGG
miR-4507	533	miR-4507	533	CTGGGTCGGTCGGGCTGGG
miR-4508	18	miR-4508	18	AGCGGGGCTGGGCGCGCGCCG
miR-451	43	miR-451	43	AAACCGTTACCATTACTGAGT
miR-4511	7809	miR-4511	7809	GAAGATGTAGCAGTTGCCCT
miR-4514	3	miR-4514	3	AAAGGCAGGGATTGTGGAGAA
miR-452	7	miR-452	4	AACTGTTTGCAGAGGAAACTGAG
		miR-452-5p	3	TGTTTGCAGAGGAAACTGAGA
miR-4529	34	miR-4529-5p	34	AGGCCTTCAGCTGTCCAATA
miR-4532	80	miR-4532	80	CCCGGGGAGCCCGGCGGGC
miR-4546	947	miR-4546	947	AGCAGAGTCGCGCAGTGGAAGCG
miR-4561	59	miR-4561	59	ATTGGTGATGATTTTGATCC
miR-4572	601	miR-4572	601	GCTTGCGGCTGGCCAGTGG
miR-4573	133	miR-4573	133	GTCGCGTGCGGTTGGTTGG
miR-458	1614	miR-458	1614	ATGCTTTTGGATGGTACTTC
miR-46	169	miR-46	169	TGTCATGGAGTTGCTCTCTACA
miR-460	24	miR-460b*	24	ACAGGACGCAATGTGGAGA
miR-4634	3	miR-4634	3	CGGGCGCGACCCGCTCCGGGGA
miR-4644	40	miR-4644	40	TGGACAGAGAAAAGACAGAAA
miR-4647	31	miR-4647	31	AAGATGTGCATGTGCTGTGGAAC
miR-4648	92478	miR-4648	92478	GTAGGACTGGAAGATGGGAG
miR-465	133	miR-465	133	GATTTTGACGGTGCTGGTTG
miR-4651	2600	miR-4651	2600	GGGCTGGGTCGGTCGGGC
miR-4657	5560	miR-4657	5560	AATTGTGGAATGAGTGTGGAGGCAT
miR-4658	53	miR-4658	53	GTGAGTGTGATCGTGAGGAATA
miR-4662	4804	miR-4662b	4804	AAAGATGACAAAGGCTGAAAT
miR-466	3558	miR-466b	36	TATGTGTTGTGTATGTCTCG
		miR-466c-5p	50	TGACTGTGTTGTGCATTATAAT
		miR-466h-5p	14	TTGTGCTGTGCGTTGTGTGGA
		miR-466i-5p	3	TGTAGGTGCGTGTGTGTGTGTGG
		miR-466j	3	TTTGCAGGGCATGTGTGTAA
		miR-466n-5p	3452	GTGTGTGCGTATGTAGATT
miR-4676	897	miR-4676-5p	897	AGCGACTGGTAGAGACAGTGA
miR-4680	52	miR-4680-3p	52	TCTGAATTGGTATGAGACGTTTTA
miR-4691	322	miR-4691-3p	322	GCACCATGGACGAGAGTGCAT
miR-4699	12932	miR-4699-5p	12932	AGAAGATTGCAGGTTCGTGTCC
miR-4701	5703	miR-4701-3p	5703	ATGGTGTGATGGTTGGTT
miR-4710	94	miR-4710	94	GAGGTGAGGGCAGTCGGTGGTT
miR-4726	1	miR-4726-5p	1	AGGGCCTGAGACCTGGAGGG
miR-4750	2535	miR-4750	2535	CTGGTGGCTGGAGGTGAGCTGAGTG
miR-4751	31	miR-4751	31	CGAGACCTCGTAGTCTAGAAGG
miR-4753	520	miR-4753-5p	520	CAAGGGCAAAGAACAGAAAG
miR-4755	5	miR-4755-5p	5	TTTCCCTATCATACCTGCTTT
miR-4763	47	miR-4763-3p	47	AGCAGGGGCTGTGCTGGTGGGAG
miR-4764	27	miR-4764-5p	27	ATGGAAGTGGAAGGAGTATC
miR-4769	112	miR-4769-5p	112	TGGCATGGAGAGAAGGTGTAGAG
miR-4778	19	miR-4778-5p	19	AATTCTGTATGAACAAGAGG
miR-4784	105	miR-4784	105	TGAGGAGATCGCAGGGCAGA
miR-4791	7362	miR-4791	7362	TGGATATGAGGACGAAATC
miR-4792	2394	miR-4792	2394	TGGTAGAGCGCTCGCTTAGC
miR-4806	3061	miR-4806-3p	3061	GATAGCTCAGTCGGTTAGAGC
miR-4811	532	miR-4811*	532	TGAACAATAAGCATGTGTAAAAG
miR-4812	485	miR-4812*	485	CCACACTGCACATTTCTCTCT
miR-4849	43	miR-4849	43	TGTGTAACAATGTTGGCGTTTT
miR-4858	1693	miR-4858	1693	TTTCGAATATCGTATTTGTG
miR-486	6	miR-486-5p	6	TCCTGTACTGAGCTGCCCCGAG
miR-4868	8	miR-4868c*	8	CTGGTGATGTTGATGCTATG
miR-4870	3603	miR-4870	3603	GACTGTCTGTCTGTCTGTCTGTC
miR-4871	4	miR-4871	4	TTTGGCACGGATTTTGGACT
miR-4875	222	miR-4875d-3p	222	TACCACGTAGAAAGCACCGGA
miR-4880	1	miR-4880	1	TTTTCTATTCGAGGACGTGG
miR-4882	38724	miR-4882a	38724	TGAGAAATTACGGATGTCTT
miR-4883	2	miR-4883	2	CTGCTGAAGGGCACTTTAG
miR-4891	11	miR-4891-3p	11	GCTAAAGCACGCTCGTCGGC
miR-4895	102	miR-4895	102	TTCGAAATTTGCGTGCGTGG
miR-4900	4881	miR-4900a	4881	TCAGGCAGGCTGGAGACAGAAATGC
miR-4905	1	miR-4905	1	TAGGTGGACGTTTTTAGAAT
miR-4910	15	miR-4910-5p	15	GATTGTGATGGAATTCCTGAC
miR-493	3866	miR-493	3866	TGAAGGTTACTGTGCAAGG
miR-4938	83	miR-4938	83	ATCATGCATGCCTCCCACGCATGC
miR-4939	9	miR-4939-3p	9	TCGGTGCAGGTGAAGACTTC
miR-4953	4	miR-4953-3p	4	TTTTTTTATTGTTTAGGTCATGGAA
miR-4965	161	miR-4965-5p	161	GGAGGAGCGTCTGATGTGAAT
miR-496	253	miR-496-5p	253	GATGGTACTCTGAATGGA
miR-4967	496	miR-4967-5p	496	GTGCATTTTCTCTTTGTCGAAC
miR-4973	2	miR-4973-5p	2	AGTTGTCGTTGCTGTTGAG
miR-4979	14	miR-4979-3p	14	AACATTGCCTGTAGACATAT
miR-4987	3112	miR-4987-3p	3112	TCGGTCGTCGTCCTTGCGC
miR-4988	20	miR-4988	20	ACCTATCACACTTCGGTCCAGT
miR-4989	26714	miR-4989	26714	AAAATGCACCAACTATCTGAGA
miR-499	2	miR-499a-3p	1	AAACACAGCAGTCTTAACA
		miR-499a-5p	1	ACGACTTGCTGAGATGATTGA
miR-500	60	miR-500	30	AGCACCAGGGCAAGGACTTAT
		miR-500a*	30	TGCACCAGGGCAAGGACTTG
miR-501	12	miR-501-3p	12	AACTGCACCAGGGCAAGGACT
miR-508	24	miR-508	23	TGATTTTAGGCTTTTTGATGA
		miR-508-3p	1	TGATTGTAGCGTCTTGAGTAA
miR-5097	769	miR-5097	769	AGGGTTCGTGTCCCTGTTCGGGCGCCA
miR-5106	589	miR-5106	589	AGGTCTGTAGCTCAGTTGGTTAGAG
miR-5108	37	miR-5108	37	GGTAGAGCACTGGATGTTTGC
miR-5109	213	miR-5109	213	AACTGGTGCGGACCAGGGGAATCCGAC
miR-5110	297	miR-5110	297	AGAGGAGTAGATTGGTGGAATT
miR-5112	412	miR-5112	412	ATAGCTCAGTCGGTAGAGCATC
miR-5114	1648	miR-5114	1648	CCTGGAGAAGAAGCTGCAAA
miR-5115	56	miR-5115	56	TCTGGACGCGAGCCGGGCCCT
miR-5119	8	miR-5119	8	CTCTGCAGCCTGGGGATGG
miR-5126	732	miR-5126	732	GCGCCGGGTGCCGGGCGGCGGCGG
miR-513	88	miR-513c	88	TTACTGCAGAGGAGATCTCGTTTAT
miR-514	236	miR-514	236	ATCGATCACTGCTGTGAGATAGA
miR-519	1016	miR-519a	1016	AAAGTGGTCTTTTAGGTGT
miR-541	38	miR-541	38	TGGATGGGCTAGAATCTGGATT
miR-542	6526	miR-542-3p	6526	TGGACAGATTGATTGCTGAA
miR-545	2	miR-545*	2	TCAGTAAATGTAGTTGATGA
miR-54	1985	miR-54c	932	CACCCGTCTTCCAATTCT
		miR-54-5p	1053	TGGATATGAGGACGAGAAAA
miR-548	4173	miR-548ab	52	AAAAGATTGTGGATGTTGGT
		miR-548ag	3818	AGAGGAAATTGTGAAGTTTCTGC
		miR-548al	301	AAGGCAATGACTTCTGGACA
		miR-548b-5p	2	AAAAGTAATTGTGGTTTTGGC
miR-549	164	miR-549	164	TAACAACCTGGATGAGCTCT
miR-551	3	miR-551*	3	TAAATCAAAGGTGGGTAGAC
miR-558	9	miR-558	9	TGAGCTGATGTACAAAAATTA
miR-564	476	miR-564	476	ACGGGACGTGGCAGCGGC
miR-57	3	miR-57	3	TACCCTGTAGATTCGAGTTTG
miR-574	19	miR-574-5p	19	AGTGTGTGTGTGTGTGTGT
miR-575	151	miR-575	151	GATGCCAAGTTGGACAAGAG
miR-576	1	miR-576-3p	1	AACTGTGGTAAAATTGAATC
miR-581	43	miR-581	43	CCTTGTGTTCTGTAAGAAAGT
miR-582	6069	miR-582*	638	AAGCTGTTAACAACTGAAGC
		miR-582-3p	5426	AACTGTTAACAACTGAAGC
		miR-582-5p	5	TTACAGTTCCTCATACCAGTTAT
miR-584	9	miR-584	9	TGGATTGACGGGACTGGAG
miR-588	57	miR-588	57	TGGCACAATGGGTAGGAC
miR-60	131	miR-60	11	TATTATGCACCTTTTCACTCC
		miR-60*	120	AACTGGGAAGAAGAGCGCATAAAA
miR-604	22	miR-604	22	TGGCTGACGTGAATTCAGGC
miR-609	73	miR-609	73	ACGGGTTGCTCTCCTGCTCT
miR-61	17340	miR-61	17340	TGACTAGAAAGAGCACTCACATC
miR-619	1	miR-619	1	GATCGTGACATGTTTTGTGCC
miR-6	65	miR-6-2-5p	65	AGGACTTGGTGCTGCTGGATATA
miR-629	2	miR-629	2	TGGGTTTACGTTGGGAGAACTT
miR-63	1747	miR-63*	1747	TATCAACTGAAGCGACGCTAG
miR-632	925	miR-632	925	TTGTCTGTTTGAACTGCCGGA
miR-642	12	miR-642a	12	GTCCCTCTCCACTGAGCTTG
miR-645	24640	miR-645	24640	AGTAGGCTGGTACTGTGAT
miR-646	8922	miR-646	8922	AAGGACTGGCTCTGAGGGC
miR-648	4706	miR-648	4706	AAGTATGCTGGCACTGTGT
miR-660	1	miR-660	1	TACCCATTGCATATCGGAGTTGT
miR-664	5914	miR-664	5914	TGGGCTAGGAGAAAGTGGGA
miR-667	1906	miR-667*	1906	CGGGGGCGGAGCATGAGCACG
miR-669	1	miR-669n	1	ACTTGTGTGTAGGATGTGGA
miR-672	166	miR-672	166	TGGGGTTGGTGGTACTGTGCTGCG
miR-673	64	miR-673-5p	64	CTCAAGTTCTGGTCCTCTGATGAG
miR-683	5	miR-683	5	CTGCGTATGACTGTGTCCTC
miR-684	5	miR-684	5	AGTTTTCCTTCATGTAGAA
miR-691	40827	miR-691	40827	ATTCGGATGAGAAGGCAGAAAA
miR-696	545	miR-696	545	GGTTTGCTTGCTGGCTGGG
miR-7	92569	miR-7	38593	TGGAAGACTGGTGATATGTTGT
		miR-7-5p	36572	TGGAAGACTGGTGATATGTTGTA
		miR-7a-5p	1024	TGGAAGACTTGTGATTAGATTGA
		miR-7b	16376	TGGAAGACTTGTGATTAGATTGT
		miR-7c	4	TGGAAGATGATGACGATGCTGA
miR-702	68	miR-702-5p	68	GTGGAGTGGTGGGGTGGCATG
miR-705	52	miR-705	52	GGAGGGAGGTGGTGCTTC
miR-709	105	miR-709	105	GTAGAGGCAGAGGCAGAGG
miR-71	998673	miR-71	982065	TGAAAGACGATGGTAGTGAGA
		miR-71a	714	TGAAAGACGCTGGTAGTGAGAT
		miR-71b-5p	65	TGAAAGACTAGTAGTGAGA
		miR-71c	15829	TGAAAGACGATGGTAGTGAAT
miR-720	292	miR-720	292	ATCTCGGTGGAGCCTCCATT
miR-73	3075	miR-73	3075	TGGGAAGATGTAGCAGTTGT
miR-739	172	miR-739	172	AGGGCCGAGGTGGAGAAGGGT
miR-744	2	miR-744	2	TGCGGGGCTAGGGCTAACAGC
miR-745	17951	miR-745	8848	TGCTGCCTGGTAAGAGCTGTGA
		miR-745a	9103	GCTGCCTGGTAAGAGCTGT
miR-749	6018	miR-749	6018	GGGGATGTAGCTCGGTGGT
miR-74	3	miR-74b	3	TGGCAAGAGTAGGAGTGAG
miR-752	171	miR-752-3p	171	TGTCAGCATGTGGTCGTTAT
miR-754	9	miR-754b	7	GTCGGCTTAGGGGTATTATA
		miR-754d	2	GTCGGCTTAGGGGTATATAT
miR-765	8	miR-765	8	GGAGGAGAGAAAGGTGATGG
miR-769	5	miR-769-5p	5	TGAGACTTCATGGGTTCTGATT
miR-770	5134	miR-770-3p	5134	CGTGGCCTGACGTTGGCTGA
miR-78	352	miR-78	352	TGGAGATCGGTTGTTTGGC
miR-784	140	miR-784	140	TGGACAAGTATGCTACGTAGA
miR-796	379	miR-796	379	TGGAATGTTGTGAAGTAGTAA
miR-84	3425	miR-84	28	TGAGGCAGTAGAATATTGTAA
		miR-84a	3397	AGAGGTGTAGAATAAGTG
miR-871	3	miR-871-3p	3	TTACGGCACCATTTTGATAAT
miR-873	1137	miR-873	1137	GCAGAGGTTGTGAGTCTCTCT
miR-87	49578	miR-87	16028	GTGAGCAAAGTTTCAGGTGTGC
		miR-87*	38	CCGCCTGTCATTTTGCTCGAACCA
		miR-87-3p	97	TTGAGAATATTTAGGTGTGG
		miR-87-5p	2442	TCGACGCTGTATCTGTGCGGAAC
		miR-87a	74	GTGAGCAAAGTTTCAGGTGTT
		miR-87a-3p	15970	GTGAGCAAAGTTTCAGGTGTG
		miR-87b	91	GTGAGCAAAGTTTCAGGTGTA
		miR-87b-3p	14838	GTGAGCAAAGTTTCAGGTGTGCTTT
miR-877	2	miR-877*	2	TCTCTTTCTCCCTCTCCCAT
miR-883	302	miR-883*	254	TGCTGAGAGAAGTCTGCGAGTATT
		miR-883a-5p	48	TGGGAAGATGTAGCAGTTAC
miR-885	1	miR-885-3p	1	AGGCAGCGGGGTGTAGTGGAA
miR-9	21825	miR-9	7915	TCTTTGGTTATCTAGCTGTGTG
		miR-9*	5	TAACTGCAGAGAACCGAAGT
		miR-9a	5846	TCTTTGGTTATCTAGCTGTGTGAT
		miR-9a-5p	6056	TCTTTGGTTATCTAGCTGTGTGA
		miR-9b	235	TCTTTGGTTACCTAGCTGTG
		miR-9c*	1709	TCTTTGGTATCTCGTAACAG
		miR-9c-5p	59	TCTTTGGCTATCTAGCTGTGAAA
miR-920	10	miR-920	10	GGAGACTGTGAAGCGGTGA
miR-924	1	miR-924	1	ATGTGTCCTGTGTTGTCTTC
miR-927	14	miR-927*	14	CACAAGCGTTGGATAGCTAA
miR-928	231	miR-928	231	CTGGTGTGGACGCTGGCGGA
miR-92	8485	miR-92a	6	TATTGCACTTGTCCCGGCCTGT
		miR-92a-3p	909	ATTGCACATAATCTCGGCTA
		miR-92b*	33	AGGGACGGGAGCGGGCGGGG
		miR-92c-5p	7517	GGAGCCGAGATTATGTGCAAA
		miR-92e-5p	20	CGGTGTCGGTGTGGTGATGG
miR-93	6	miR-93	6	CAAAGTGCTGTTCGTGCAGGTAG
miR-932	159	miR-932	159	GCAAGGAATGTGGATGTAGA
miR-939	1	miR-939	1	TGGGAAGCGGGGCCTGGGGGTG
miR-959	226286	miR-959*	226286	TAAGGACTTGGGTTGTAAAA
miR-96	841	miR-96	841	ATTGGCACTTTTGGAATTGTC
miR-963	4	miR-963-3p	4	AGCATCTGTAATACTTTGTTA
miR-966	2172	miR-966-5p	2172	TCTGCGTGTGGGCGTGTGG
miR-967	510	miR-967-5p	510	AGAGAACTCTGGAGAAGGA
miR-970	8635	miR-970-5p	8635	AGATCGAGAGTTGCGTACTGATA
miR-977	1005	miR-977-3p	1005	TGAGAAATTACGGATGTCTAA
miR-98	4	miR-98	4	TGAGGTAGTAAGTTGTATTGT
miR-981	258	miR-981	258	TCGTTGTCGCCGCAACTGC
miR-989	1964	miR-989	643	GTTGATGTGAGGTAGTGGAAT
		miR-989-3p	1321	TCGTTGATGTGAGGTAGTGG
miR-998	1	miR-998-5p	1	ACCTGATTCTCGTCGGTCTCA
miR-99	24	miR-99a	1	AACCCGTAGATCCGATCTTGTG
		miR-99a*	21	CAAGCTGGTCGTTCTATGGT
		miR-99b	2	CACCCGTAGAACCGACCTTGC
miR-m01-1	1406	miR-m01-1	1406	AGAGGAGATATCGTCGATGG
* The yellow highlight presents the validated conserved miRNA/miRNA* duplexes.
Additional file 3B. List of Taenia multiceps antisense miRNAs (miRNAs*).
Name	Count
miR-1422f*	254460
miR-959*	226286
miR-133a*	97989
bantam*	67417
miR-20a*	16529
miR-1199*	3606
miR-667*	1906
miR-63*	1747
miR-9c*	1709
miR-216b*	1698
miR-135a*	1312
miR-2367*	1184
miR-1367*	930
miR-279c*	747
miR-582*	638
miR-2a-1*	632
miR-337*	630
bantam-b*	606
miR-4811*	532
miR-276*	528
miR-2068*	502
miR-2c*	502
miR-4812*	485
miR-215*	399
miR-29c*	335
miR-181a-2*	328
miR-124b*	306
miR-883*	254
miR-2024a*	249
miR-122*	177
miR-1614*	167
miR-133b*	160
miR-16*	141
miR-60*	120
miR-2548*	107
miR-2573*	98
miR-23b*	86
miR-125*	80
miR-2024e*	73
miR-2156a*	50
miR-128*	48
miR-87*	38
miR-2550*	34
miR-1375*	33
miR-92b*	33
miR-196c*	32
miR-3107*	32
miR-500a*	30
miR-460b*	24
miR-423*	23
miR-99a*	21
miR-2148*	20
miR-350*	19
miR-927*	14
miR-1400*	11
miR-2032a*	10
miR-3204a*	10
miR-140*	8
miR-30e*	8
miR-374a*	8
miR-4868c*	8
miR-2041*	7
miR-219*	7
miR-1247*	6
miR-194*	5
miR-2542*	5
miR-9*	5
miR-1010*	4
miR-144*	4
miR-18b*	4
miR-1982*	4
miR-351*	4
miR-365*	4
miR-210*	3
miR-551*	3
miR-1627*	2
miR-17*	2
miR-545*	2
miR-877*	2
miR-106b*	1
miR-128-2*	1
miR-1339*	1
miR-148a*	1
miR-1560*	1
miR-1648*	1
miR-187*	1
miR-1934*	1
miR-200b*	1
miR-21*	1
miR-2200*	1
miR-2569*	1
miR-2570*	1
miR-30a*	1
miR-330*	1
miR-3308*	1
