# Supplementary material for: Identification of neglected cestode Taenia multiceps microRNAs by illumina sequencing and bioinformatic analysis
Source: BMC Vet Res. 2013 Aug 13;9:162. doi: 10.1186/1746-6148-9-162 (PMC3849562; doi:10.1186/1746-6148-9-162)
Supplement: Additional file 4 — Details of the novel miRNA precursors. (A) Novel miRNA precursors predicted by MIREAP software using the Echinococcus multilocularis genome. (B) Confidence level of novel miRNAs selected using the minimal folding free energy index. (C) The result of RNAfold software for predicting the secondary structure of validated miRNA precusors. [file 1746-6148-9-162-S4.xlsx]

## Sheet: Sheet1
Additional file 4A. Novel miRNA precursors predicted by MIREAP software using the Echinococcus multilocularis genome.
mireap
Taenia_multiceps-m0001 pathogen_EMU_contig_10181:335:426:+ 92(nt) -28.90(kcal/mol)
TGACATGTTCAGACTAACGCGAGCATGTGTTGATTTGCAGCACTGCAATGAACTGCACGCAACGGTACTGCTGGACGTTGGCGGAGGTGGGT Taenia_multiceps-m0001 10
...(((.(((.(.(((((((.((((..(((((...(((((..(......)..)))))..)))))....)))).).)))))))))).)))...
**************************************************************CGGTACTGCTGGACGTTGGC********** Taenia_multiceps-m0001-3p 10
--------------------------------------------------------------CGGTACTGCTGGACGTTGGC---------- t0186754 3
--------------------------------------------------------------CGGTACTGCTGGACGTTGGCG--------- t0546721 1
--------------------------------------------------------------CGGTACTGCTGGACGTTGGCGG-------- t0299427 2
--------------------------------------------------------------CGGTACTGCTGGACGTTGGCGGA------- t0579302 1
---------------------------------------------------------------GGTACTGCTGGACGTTGG----------- t1351238 1
---------------------------------------------------------------GGTACTGCTGGACGTTGGCGG-------- t0392869 1
----------------------------------------------------------------GTACTGCTGGACGTTGGC---------- t0470096 1
//
mireap
Taenia_multiceps-m0002 pathogen_EMU_contig_15335:25455:25528:+ 74(nt) -31.90(kcal/mol)
AGAAGAGAAGTGGCGCTTGATTTCAACACTGTTAGAAGCAACAGTGTTGATACCAGGCATTCACCTCTGTTCTC Taenia_multiceps-m0002 1109
((((.(((.((((.(((((...(((((((((((......)))))))))))...)))))..)))).))).)))).
**********TGGCGCTTGATTTCAACACTGT****************************************** Taenia_multiceps-m0002-5p 1109
----------TGGCGCTTGATTTCAACA---------------------------------------------- t1359807 1
----------TGGCGCTTGATTTCAACAC--------------------------------------------- t0180072 3
----------TGGCGCTTGATTTCAACACT-------------------------------------------- t0020921 46
----------TGGCGCTTGATTTCAACACTG------------------------------------------- t0003672 304
----------TGGCGCTTGATTTCAACACTGT------------------------------------------ t0001670 683
----------TGGCGCTTGATTTCAACACTGTT----------------------------------------- t0054868 15
----------TGGCGCTTGATTTCAACACTGTTA---------------------------------------- t0296068 2
-----------GGCGCTTGATTTCAACACTG------------------------------------------- t0112792 6
-----------GGCGCTTGATTTCAACACTGT------------------------------------------ t0036890 24
-----------GGCGCTTGATTTCAACACTGTT----------------------------------------- t0133387 5
------------GCGCTTGATTTCAACACTG------------------------------------------- t1193185 1
------------GCGCTTGATTTCAACACTGT------------------------------------------ t0132136 5
------------GCGCTTGATTTCAACACTGTT----------------------------------------- t0538266 1
-------------CGCTTGATTTCAACACTGT------------------------------------------ t0185369 3
-------------CGCTTGATTTCAACACTGTT----------------------------------------- t0197967 3
-------------CGCTTGATTTCAACACTGTTA---------------------------------------- t0145359 4
-------------CGCTTGATTTCAACACTGTTAG--------------------------------------- t0267035 2
--------------GCTTGATTTCAACACTGT------------------------------------------ t0400347 1
//
mireap
Taenia_multiceps-m0003 pathogen_EMU_contig_15335:25637:25722:+ 86(nt) -38.44(kcal/mol)
CAGTGGGGCAGAGTGGCGCTTGATTTCAACGCTGATAGAAAACACCGTACATCAGTGTTGATGTCAGGTTGCTTCTTTACCCTATT Taenia_multiceps-m0003 307
.(((((((.((((.((((((((((.(((((((((((..............))))))))))).)))))).)))).)))).)))))))
*****************************************************AGTGTTGATGTCAGGTTGCTTCT********** Taenia_multiceps-m0003-3p 307
-----------------------------------------------------AGTGTTGATGTCAGGTTGCT------------- t0202606 3
-----------------------------------------------------AGTGTTGATGTCAGGTTGCTT------------ t0100222 7
-----------------------------------------------------AGTGTTGATGTCAGGTTGCTTC----------- t0015426 65
-----------------------------------------------------AGTGTTGATGTCAGGTTGCTTCT---------- t0005424 200
-----------------------------------------------------AGTGTTGATGTCAGGTTGCTTCTT--------- t0099982 7
------------------------------------------------------GTGTTGATGTCAGGTTGCTT------------ t0848008 1
------------------------------------------------------GTGTTGATGTCAGGTTGCTTC----------- t0058972 13
------------------------------------------------------GTGTTGATGTCAGGTTGCTTCT---------- t0081501 9
------------------------------------------------------GTGTTGATGTCAGGTTGCTTCTT--------- t0981636 1
-------------------------------------------------------TGTTGATGTCAGGTTGCTTCTTT-------- t1337498 1
//
mireap
Taenia_multiceps-m0004 pathogen_EMU_contig_21656:110625:110716:+ 92(nt) -28.90(kcal/mol)
TGACATGTTCAGACTAACGCGAGCATGTGTTGATTTGCAGCACTGCAATGAACTGCACGCAACGGTACTGCTGGACGTTGGCGGAGGTGGGT Taenia_multiceps-m0004 10
...(((.(((.(.(((((((.((((..(((((...(((((..(......)..)))))..)))))....)))).).)))))))))).)))...
**************************************************************CGGTACTGCTGGACGTTGGC********** Taenia_multiceps-m0004-3p 10
--------------------------------------------------------------CGGTACTGCTGGACGTTGGC---------- t0186754 3
--------------------------------------------------------------CGGTACTGCTGGACGTTGGCG--------- t0546721 1
--------------------------------------------------------------CGGTACTGCTGGACGTTGGCGG-------- t0299427 2
--------------------------------------------------------------CGGTACTGCTGGACGTTGGCGGA------- t0579302 1
---------------------------------------------------------------GGTACTGCTGGACGTTGG----------- t1351238 1
---------------------------------------------------------------GGTACTGCTGGACGTTGGCGG-------- t0392869 1
----------------------------------------------------------------GTACTGCTGGACGTTGGC---------- t0470096 1
//
mireap
Taenia_multiceps-m0005 pathogen_EMU_contig_21656:111395:111486:+ 92(nt) -28.90(kcal/mol)
TGACATGTTCAGACTAACGCGAGCATGTGTTGATTTGCAGCACTGCAATGAACTGCACGCAACGGTACTGCTGGACGTTGGCGGAGGTGGGT Taenia_multiceps-m0005 10
...(((.(((.(.(((((((.((((..(((((...(((((..(......)..)))))..)))))....)))).).)))))))))).)))...
**************************************************************CGGTACTGCTGGACGTTGGC********** Taenia_multiceps-m0005-3p 10
--------------------------------------------------------------CGGTACTGCTGGACGTTGGC---------- t0186754 3
--------------------------------------------------------------CGGTACTGCTGGACGTTGGCG--------- t0546721 1
--------------------------------------------------------------CGGTACTGCTGGACGTTGGCGG-------- t0299427 2
--------------------------------------------------------------CGGTACTGCTGGACGTTGGCGGA------- t0579302 1
---------------------------------------------------------------GGTACTGCTGGACGTTGG----------- t1351238 1
---------------------------------------------------------------GGTACTGCTGGACGTTGGCGG-------- t0392869 1
----------------------------------------------------------------GTACTGCTGGACGTTGGC---------- t0470096 1
//
mireap
Taenia_multiceps-m0006 pathogen_EMU_contig_21656:112165:112256:+ 92(nt) -28.90(kcal/mol)
TGACATGTTCAGACTAACGCGAGCATGTGTTGATTTGCAGCACTGCAATGAACTGCACGCAACGGTACTGCTGGACGTTGGCGGAGGTGGGT Taenia_multiceps-m0006 10
...(((.(((.(.(((((((.((((..(((((...(((((..(......)..)))))..)))))....)))).).)))))))))).)))...
**************************************************************CGGTACTGCTGGACGTTGGC********** Taenia_multiceps-m0006-3p 10
--------------------------------------------------------------CGGTACTGCTGGACGTTGGC---------- t0186754 3
--------------------------------------------------------------CGGTACTGCTGGACGTTGGCG--------- t0546721 1
--------------------------------------------------------------CGGTACTGCTGGACGTTGGCGG-------- t0299427 2
--------------------------------------------------------------CGGTACTGCTGGACGTTGGCGGA------- t0579302 1
---------------------------------------------------------------GGTACTGCTGGACGTTGG----------- t1351238 1
---------------------------------------------------------------GGTACTGCTGGACGTTGGCGG-------- t0392869 1
----------------------------------------------------------------GTACTGCTGGACGTTGGC---------- t0470096 1
//
mireap
Taenia_multiceps-m0007 pathogen_EMU_contig_21656:114475:114566:+ 92(nt) -28.90(kcal/mol)
TGACATGTTCAGACTAACGCGAGCATGTGTTGATTTGCAGCACTGCAATGAACTGCACGCAACGGTACTGCTGGACGTTGGCGGAGGTGGGT Taenia_multiceps-m0007 10
...(((.(((.(.(((((((.((((..(((((...(((((..(......)..)))))..)))))....)))).).)))))))))).)))...
**************************************************************CGGTACTGCTGGACGTTGGC********** Taenia_multiceps-m0007-3p 10
--------------------------------------------------------------CGGTACTGCTGGACGTTGGC---------- t0186754 3
--------------------------------------------------------------CGGTACTGCTGGACGTTGGCG--------- t0546721 1
--------------------------------------------------------------CGGTACTGCTGGACGTTGGCGG-------- t0299427 2
--------------------------------------------------------------CGGTACTGCTGGACGTTGGCGGA------- t0579302 1
---------------------------------------------------------------GGTACTGCTGGACGTTGG----------- t1351238 1
---------------------------------------------------------------GGTACTGCTGGACGTTGGCGG-------- t0392869 1
----------------------------------------------------------------GTACTGCTGGACGTTGGC---------- t0470096 1
//
mireap
Taenia_multiceps-m0008 pathogen_EMU_contig_21656:115245:115336:+ 92(nt) -28.90(kcal/mol)
TGACATGTTCAGACTAACGCGAGCATGTGTTGATTTGCAGCACTGCAATGAACTGCACGCAACGGTACTGCTGGACGTTGGCGGAGGTGGGT Taenia_multiceps-m0008 10
...(((.(((.(.(((((((.((((..(((((...(((((..(......)..)))))..)))))....)))).).)))))))))).)))...
**************************************************************CGGTACTGCTGGACGTTGGC********** Taenia_multiceps-m0008-3p 10
--------------------------------------------------------------CGGTACTGCTGGACGTTGGC---------- t0186754 3
--------------------------------------------------------------CGGTACTGCTGGACGTTGGCG--------- t0546721 1
--------------------------------------------------------------CGGTACTGCTGGACGTTGGCGG-------- t0299427 2
--------------------------------------------------------------CGGTACTGCTGGACGTTGGCGGA------- t0579302 1
---------------------------------------------------------------GGTACTGCTGGACGTTGG----------- t1351238 1
---------------------------------------------------------------GGTACTGCTGGACGTTGGCGG-------- t0392869 1
----------------------------------------------------------------GTACTGCTGGACGTTGGC---------- t0470096 1
//
mireap
Taenia_multiceps-m0009 pathogen_EMU_contig_21656:116785:116876:+ 92(nt) -28.90(kcal/mol)
TGACATGTTCAGACTAACGCGAGCATGTGTTGATTTGCAGCACTGCAATGAACTGCACGCAACGGTACTGCTGGACGTTGGCGGAGGTGGGT Taenia_multiceps-m0009 10
...(((.(((.(.(((((((.((((..(((((...(((((..(......)..)))))..)))))....)))).).)))))))))).)))...
**************************************************************CGGTACTGCTGGACGTTGGC********** Taenia_multiceps-m0009-3p 10
--------------------------------------------------------------CGGTACTGCTGGACGTTGGC---------- t0186754 3
--------------------------------------------------------------CGGTACTGCTGGACGTTGGCG--------- t0546721 1
--------------------------------------------------------------CGGTACTGCTGGACGTTGGCGG-------- t0299427 2
--------------------------------------------------------------CGGTACTGCTGGACGTTGGCGGA------- t0579302 1
---------------------------------------------------------------GGTACTGCTGGACGTTGG----------- t1351238 1
---------------------------------------------------------------GGTACTGCTGGACGTTGGCGG-------- t0392869 1
----------------------------------------------------------------GTACTGCTGGACGTTGGC---------- t0470096 1
//
mireap
Taenia_multiceps-m0010 pathogen_EMU_contig_21656:117555:117646:+ 92(nt) -28.90(kcal/mol)
TGACATGTTCAGACTAACGCGAGCATGTGTTGATTTGCAGCACTGCAATGAACTGCACGCAACGGTACTGCTGGACGTTGGCGGAGGTGGGT Taenia_multiceps-m0010 10
...(((.(((.(.(((((((.((((..(((((...(((((..(......)..)))))..)))))....)))).).)))))))))).)))...
**************************************************************CGGTACTGCTGGACGTTGGC********** Taenia_multiceps-m0010-3p 10
--------------------------------------------------------------CGGTACTGCTGGACGTTGGC---------- t0186754 3
--------------------------------------------------------------CGGTACTGCTGGACGTTGGCG--------- t0546721 1
--------------------------------------------------------------CGGTACTGCTGGACGTTGGCGG-------- t0299427 2
--------------------------------------------------------------CGGTACTGCTGGACGTTGGCGGA------- t0579302 1
---------------------------------------------------------------GGTACTGCTGGACGTTGG----------- t1351238 1
---------------------------------------------------------------GGTACTGCTGGACGTTGGCGG-------- t0392869 1
----------------------------------------------------------------GTACTGCTGGACGTTGGC---------- t0470096 1
//
mireap
Taenia_multiceps-m0011 pathogen_EMU_contig_21666:279741:279832:- 92(nt) -28.90(kcal/mol)
TGACATGTTCAGACTAACGCGAGCATGTGTTGATTTGCAGCACTGCAATGAACTGCACGCAACGGTACTGCTGGACGTTGGCGGAGGTGGGT Taenia_multiceps-m0011 10
...(((.(((.(.(((((((.((((..(((((...(((((..(......)..)))))..)))))....)))).).)))))))))).)))...
**************************************************************CGGTACTGCTGGACGTTGGC********** Taenia_multiceps-m0011-3p 10
--------------------------------------------------------------CGGTACTGCTGGACGTTGGC---------- t0186754 3
--------------------------------------------------------------CGGTACTGCTGGACGTTGGCG--------- t0546721 1
--------------------------------------------------------------CGGTACTGCTGGACGTTGGCGG-------- t0299427 2
--------------------------------------------------------------CGGTACTGCTGGACGTTGGCGGA------- t0579302 1
---------------------------------------------------------------GGTACTGCTGGACGTTGG----------- t1351238 1
---------------------------------------------------------------GGTACTGCTGGACGTTGGCGG-------- t0392869 1
----------------------------------------------------------------GTACTGCTGGACGTTGGC---------- t0470096 1
//
mireap
Taenia_multiceps-m0012 pathogen_EMU_contig_21938:29578:29662:- 85(nt) -35.20(kcal/mol)
TGGCAGTCATCTCGTGAAAGACGATGGTAGTGAGATACAGAGGAATCGAGCATCTTGCTACTCCGTCTTTTCCTAAGATGCTGCT Taenia_multiceps-m0012 22
.(((((.(((((.(..(((((((..(((((..((((.(.((....))..).))))..))))).)))))))..)..))))))))))
****************************************************TCTTGCTACTCCGTCTTTTCCTA********** Taenia_multiceps-m0012-3p 22
----------------------------------------------------TCTTGCTACTCCGTCTTTTC------------- t0997056 1
----------------------------------------------------TCTTGCTACTCCGTCTTTTCC------------ t0148188 4
----------------------------------------------------TCTTGCTACTCCGTCTTTTCCT----------- t0131768 5
----------------------------------------------------TCTTGCTACTCCGTCTTTTCCTA---------- t0068341 11
--------------------------------------------------------GCTACTCCGTCTTTTCCTA---------- t0815261 1
//
mireap
Taenia_multiceps-m0013 pathogen_EMU_contig_22395:141787:141860:- 74(nt) -24.90(kcal/mol)
ATTATTAGCCTACAGAAGGGATTGGAGCTACCGGCATGGCCTGGAAGCCCAGCCGCCCGTCGAAGGTATAAAGC Taenia_multiceps-m0013 43
.......((((...((.(((.((((.(((.(((((...))).)).)))))))...))).))..)))).......
**********TACAGAAGGGATTGGAGCTAC******************************************* Taenia_multiceps-m0013-5p 43
----------TACAGAAGGGATTGGAGCTA-------------------------------------------- t0697026 1
----------TACAGAAGGGATTGGAGCTAC------------------------------------------- t0022833 41
-------------AGAAGGGATTGGAGCTACCGG---------------------------------------- t1278330 1
//
mireap
Taenia_multiceps-m0014 pathogen_EMU_contig_26745:370790:370865:+ 76(nt) -22.90(kcal/mol)
ATCTCCCTTTCCTCTATGCAGTTCCCATGCAGGATAGAACTCCGGATCCAGTAGAACTGTCAAGAGGAATCAATGA Taenia_multiceps-m0014 30
.((.....(((((((..(((((((...(((.((((.(.....)..)))).))))))))))..))))))).....))
**********************************************TCCAGTAGAACTGTCAAGAG********** Taenia_multiceps-m0014-3p 30
----------------------------------------------TCCAGTAGAACTGTCAAGAG---------- t0031388 28
------------------------------------------------CAGTAGAACTGTCAAGAG---------- t0237003 2
//
mireap
Taenia_multiceps-m0015 pathogen_EMU_contig_27121:872580:872665:- 86(nt) -25.50(kcal/mol)
ATGAGTCCGCCACTTAGGAGCAGTGGTACTGAAGGCAAACTCATGCAAGCACTTGCCAATGGCCACCTGGAGTGCACCGGAACCGA Taenia_multiceps-m0015 18
.((..((((.((((((((.((..(((((.((...(((......)))...))..)))))...))..))).)))))...))))..)).
**********CACTTAGGAGCAGTGGTACT******************************************************** Taenia_multiceps-m0015-5p 18
----------CACTTAGGAGCAGTGGTACT-------------------------------------------------------- t0045913 18
//
mireap
Taenia_multiceps-m0016 pathogen_EMU_contig_27127:267160:267238:- 79(nt) -31.00(kcal/mol)
CCACATTGTTATACCTATCACACTTCAGTCCAGTACGAATTGTGTATGGGACGGAAGTCTGAAAGGTTTAAACATGTGA Taenia_multiceps-m0016 9463
.(((((.(((..((((.(((.(((((.((((.(((((.....))))).)))).))))).))).))))...)))))))).
***********************************************GGGACGGAAGTCTGAAAGGTTT********** Taenia_multiceps-m0016-3p 9458
------------------------------------------TGTATGGGACGGAAGTCTGAAAGGT------------ t0160639 4
------------------------------------------TGTATGGGACGGAAGTCTGAAAGGTT----------- t0977693 1
----------------------------------------------TGGGACGGAAGTCTGAAAGGT------------ t1120480 1
----------------------------------------------TGGGACGGAAGTCTGAAAGGTT----------- t0232306 2
----------------------------------------------TGGGACGGAAGTCTGAAAGGTTT---------- t0032950 27
-----------------------------------------------GGGACGGAAGTCTGAAAGG------------- t0259765 2
-----------------------------------------------GGGACGGAAGTCTGAAAGGT------------ t0007065 152
-----------------------------------------------GGGACGGAAGTCTGAAAGGTT----------- t0002839 394
-----------------------------------------------GGGACGGAAGTCTGAAAGGTTT---------- t0000140 7689
-----------------------------------------------GGGACGGAAGTCTGAAAGGTTTA--------- t0001569 724
-----------------------------------------------GGGACGGAAGTCTGAAAGGTTTAA-------- t0007101 151
-----------------------------------------------GGGACGGAAGTCTGAAAGGTTTAAA------- t0020418 47
------------------------------------------------GGACGGAAGTCTGAAAGGT------------ t0427213 1
------------------------------------------------GGACGGAAGTCTGAAAGGTTT---------- t0042372 20
------------------------------------------------GGACGGAAGTCTGAAAGGTTTA--------- t0144394 4
------------------------------------------------GGACGGAAGTCTGAAAGGTTTAA-------- t1336171 1
-------------------------------------------------GACGGAAGTCTGAAAGGT------------ t0864002 1
-------------------------------------------------GACGGAAGTCTGAAAGGTT----------- t0236044 2
-------------------------------------------------GACGGAAGTCTGAAAGGTTT---------- t0005377 202
-------------------------------------------------GACGGAAGTCTGAAAGGTTTA--------- t0060650 13
-------------------------------------------------GACGGAAGTCTGAAAGGTTTAA-------- t0326475 2
-------------------------------------------------GACGGAAGTCTGAAAGGTTTAAA------- t1161155 1
--------------------------------------------------ACGGAAGTCTGAAAGGTTT---------- t0096120 7
--------------------------------------------------ACGGAAGTCTGAAAGGTTTA--------- t0088842 8
--------------------------------------------------ACGGAAGTCTGAAAGGTTTAA-------- t0230402 3
--------------------------------------------------ACGGAAGTCTGAAAGGTTTAAA------- t0317007 2
---------------------------------------------------CGGAAGTCTGAAAGGTTT---------- t0671807 1
---------------------------------------------------CGGAAGTCTGAAAGGTTTAAA------- t1145247 1
//
mireap
Taenia_multiceps-m0017 pathogen_EMU_contig_27129:457057:457154:+ 98(nt) -33.80(kcal/mol)
GCAATTCCTCCATGTCCCTGAGACCCTAGAGTTGTCCGGAATTTGCGAATCCACATTTCTCGCGTGGCAACTCTAATGTCCCGGGTTATGAGGTTGTG Taenia_multiceps-m0017 381
((((..((((.(((.(((.(.(((..((((((((((((((...((.(....).))....)).)).))))))))))..)))).))).))))))))))).
*******************************************************************CAACTCTAATGTCCCGGGTTA********** Taenia_multiceps-m0017-3p 381
-------------------------------------------------------------------CAACTCTAATGTCCCGGGT------------ t0284223 2
-------------------------------------------------------------------CAACTCTAATGTCCCGGGTT----------- t0094099 7
-------------------------------------------------------------------CAACTCTAATGTCCCGGGTTA---------- t0003674 304
-------------------------------------------------------------------CAACTCTAATGTCCCGGGTTAT--------- t0015707 63
--------------------------------------------------------------------AACTCTAATGTCCCGGGTTA---------- t0164119 4
--------------------------------------------------------------------AACTCTAATGTCCCGGGTTAT--------- t0665503 1
//
mireap
Taenia_multiceps-m0018 pathogen_EMU_contig_27940:91393:91493:- 101(nt) -35.90(kcal/mol)
TTCTCATCCGTGTCAATTGCGATGGAGCCATGCCACTGCCAGCCTGGACCTGTAATCGAAATGGAAGTGGTGGTGGTGGTGGCGGCGGCGGTAGTGGAGAA Taenia_multiceps-m0018 11
.((((.(((((((.....)).)))))(((.((((((..((((((....((............))....)))..)))..))))))..))).......)))).
*******************************************************************TGGTGGTGGTGGTGGCGGCGGCGG********** Taenia_multiceps-m0018-3p 11
------------------------------------------------------------------GTGGTGGTGGTGGTGGCGGCGGCGG---------- t0393607 1
-------------------------------------------------------------------TGGTGGTGGTGGTGGCGGCG-------------- t1083609 1
-------------------------------------------------------------------TGGTGGTGGTGGTGGCGGCGG------------- t0368999 2
-------------------------------------------------------------------TGGTGGTGGTGGTGGCGGCGGC------------ t0248556 2
-------------------------------------------------------------------TGGTGGTGGTGGTGGCGGCGGCG----------- t1115307 1
-------------------------------------------------------------------TGGTGGTGGTGGTGGCGGCGGCGG---------- t0217561 3
--------------------------------------------------------------------GGTGGTGGTGGTGGCGGCGGC------------ t0628703 1
//
mireap
Taenia_multiceps-m0019 pathogen_EMU_contig_30682:10785:10877:+ 93(nt) -30.70(kcal/mol)
ACGAGCGAAGCGGCTTTTCTCGCGTTCTGAGAGCGTTAATTCTCTAGTTAAACTACCGCCTTCTGAGATCGCGATTACAGCTGATTCCTTGTC Taenia_multiceps-m0019 216
(((((.(((.(((((.(..(((((.(((.(((((((((((......))))).....)))..))).))).)))))..).))))).)))))))).
**********CGGCTTTTCTCGCGTTCTGAGA************************************************************* Taenia_multiceps-m0019-5p 216
----------CGGCTTTTCTCGCGTTCTGA--------------------------------------------------------------- t0056208 14
----------CGGCTTTTCTCGCGTTCTGAG-------------------------------------------------------------- t0043868 19
----------CGGCTTTTCTCGCGTTCTGAGA------------------------------------------------------------- t0009975 104
----------CGGCTTTTCTCGCGTTCTGAGAG------------------------------------------------------------ t0690880 1
-----------GGCTTTTCTCGCGTTCTGAG-------------------------------------------------------------- t0071173 11
-----------GGCTTTTCTCGCGTTCTGAGA------------------------------------------------------------- t0016186 61
-----------GGCTTTTCTCGCGTTCTGAGAG------------------------------------------------------------ t0833721 1
------------GCTTTTCTCGCGTTCTGAGA------------------------------------------------------------- t0782605 1
-------------CTTTTCTCGCGTTCTGAGA------------------------------------------------------------- t0172711 4
//
mireap
Taenia_multiceps-m0020 pathogen_EMU_contig_30739:38118:38207:+ 90(nt) -33.50(kcal/mol)
GAAGACAATACTAGGGCAGAATATATATATATATATATATATATATATATATATATATATATATATATTCAGCACGGAGAATGTGTCTGG Taenia_multiceps-m0020 53
..(((((...((..(((.((((((((((((((((((((((((....)))))))))))))))))))))))).)).)..))....)))))..
**********CTAGGGCAGAATATATATAT************************************************************ Taenia_multiceps-m0020-5p 53
--------TACTAGGGCAGAATATATA--------------------------------------------------------------- t0427627 1
--------TACTAGGGCAGAATATATAT-------------------------------------------------------------- t0071286 11
--------TACTAGGGCAGAATATATATA------------------------------------------------------------- t0167120 4
--------TACTAGGGCAGAATATATATAT------------------------------------------------------------ t0333732 2
---------ACTAGGGCAGAATATATATA------------------------------------------------------------- t0123014 5
---------ACTAGGGCAGAATATATATAT------------------------------------------------------------ t1261455 1
----------CTAGGGCAGAATATATAT-------------------------------------------------------------- t0477319 1
----------CTAGGGCAGAATATATATA------------------------------------------------------------- t0281713 2
----------CTAGGGCAGAATATATATAT------------------------------------------------------------ t0040396 21
----------CTAGGGCAGAATATATATATA----------------------------------------------------------- t0130204 5
//
mireap
Taenia_multiceps-m0021 pathogen_EMU_contig_30740:89153:89241:- 89(nt) -29.50(kcal/mol)
TTTTGCAATGACACCATTAAACCCGATCCTTCGGTGTGTAGCAGTAGCAGCGGAGTGCTAAAACAGGAGGATCGGATATCCCCGCAGAC Taenia_multiceps-m0021 9
.(((((.(((....))).....((((((((((.((...(((((.(........).)))))..)).))))))))))........))))).
*********************************************************CTAAAACAGGAGGATCGGATAT********** Taenia_multiceps-m0021-3p 9
---------------------------------------------------------CTAAAACAGGAGGATCGGATAT---------- t0084503 9
//
mireap
Taenia_multiceps-m0022 pathogen_EMU_contig_30948:139706:139786:- 81(nt) -39.30(kcal/mol)
AGGTGCTGACAATGTGAGGTAGTGTTTCGAATGTCTCTGGCACTAGCGACATCCGTTTCACTATCTGCATATTGCGGCGCT Taenia_multiceps-m0022 597
.(((((((.(((((((((((((((...((.(((((.(((....))).))))).))...)))))))).))))))))))))))
************************************************ACATCCGTTTCACTATCTGCATA********** Taenia_multiceps-m0022-3p 597
--------------------------------------------AGCGACATCCGTTTCACTATCTG-------------- t1304890 1
---------------------------------------------GCGACATCCGTTTCACTATCTGCATA---------- t1137797 1
-----------------------------------------------GACATCCGTTTCACTATCTGCA------------ t1309821 1
------------------------------------------------ACATCCGTTTCACTATCT--------------- t1086669 1
------------------------------------------------ACATCCGTTTCACTATCTG-------------- t0351573 2
------------------------------------------------ACATCCGTTTCACTATCTGC------------- t0092192 8
------------------------------------------------ACATCCGTTTCACTATCTGCA------------ t0043929 19
------------------------------------------------ACATCCGTTTCACTATCTGCAT----------- t0021704 44
------------------------------------------------ACATCCGTTTCACTATCTGCATA---------- t0002251 497
------------------------------------------------ACATCCGTTTCACTATCTGCATAT--------- t0080643 9
------------------------------------------------ACATCCGTTTCACTATCTGCATATT-------- t0353984 2
-------------------------------------------------CATCCGTTTCACTATCTGCATA---------- t1172848 1
-------------------------------------------------CATCCGTTTCACTATCTGCATAT--------- t1354947 1
--------------------------------------------------ATCCGTTTCACTATCTGCATA---------- t0078917 9
--------------------------------------------------ATCCGTTTCACTATCTGCATAT--------- t1276946 1
//
mireap
Taenia_multiceps-m0023 pathogen_EMU_contig_30969:1404042:1404139:+ 98(nt) -24.50(kcal/mol)
TTCGCGAGTGAATTTGCTAGTTGCATTTCACTTTTCGACGCTCAATCCGACCCGATTCATTCACTTTGTGCGTCGTTTCAGTGACCGACAGCCGCATG Taenia_multiceps-m0023 1368
...(((..((....(((.....)))..(((((...((((((.(((...((..........))...))).))))))....)))))....))..)))...
*****************************************************************TTGTGCGTCGTTTCAGTGACCGA********** Taenia_multiceps-m0023-3p 1368
-----------------------------------------------------------------TTGTGCGTCGTTTCAGTG--------------- t1325030 1
-----------------------------------------------------------------TTGTGCGTCGTTTCAGTGA-------------- t0029012 31
-----------------------------------------------------------------TTGTGCGTCGTTTCAGTGAC------------- t0058920 13
-----------------------------------------------------------------TTGTGCGTCGTTTCAGTGACC------------ t0004812 227
-----------------------------------------------------------------TTGTGCGTCGTTTCAGTGACCG----------- t0017510 56
-----------------------------------------------------------------TTGTGCGTCGTTTCAGTGACCGA---------- t0002124 529
-----------------------------------------------------------------TTGTGCGTCGTTTCAGTGACCGAC--------- t0003179 351
-----------------------------------------------------------------TTGTGCGTCGTTTCAGTGACCGACA-------- t0007550 141
------------------------------------------------------------------TGTGCGTCGTTTCAGTGACC------------ t0776230 1
------------------------------------------------------------------TGTGCGTCGTTTCAGTGACCG----------- t1049521 1
------------------------------------------------------------------TGTGCGTCGTTTCAGTGACCGA---------- t0142224 4
------------------------------------------------------------------TGTGCGTCGTTTCAGTGACCGAC--------- t0119815 6
------------------------------------------------------------------TGTGCGTCGTTTCAGTGACCGACA-------- t0287711 2
-------------------------------------------------------------------GTGCGTCGTTTCAGTGACCGAC--------- t0200667 3
--------------------------------------------------------------------TGCGTCGTTTCAGTGACCGAC--------- t0741631 1
--------------------------------------------------------------------TGCGTCGTTTCAGTGACCGACA-------- t0886806 1
//
mireap
Taenia_multiceps-m0024 pathogen_EMU_contig_31674:3864029:3864125:+ 97(nt) -34.20(kcal/mol)
ATTTAGTTGCCATTCTTTGGTTATCTAGCTGTGTGAGGTTTAGCTTCAGTCAGCTCTTATTTTCACAAGGCTAGATTTCCAAACAAACGCATCTAAA Taenia_multiceps-m0024 29
.(((((.(((.....(((((..((((((((.(((((((...((((......)))).....))))))).))))))))..))))).....))).)))))
*****************************************************************CAAGGCTAGATTTCCAAACAAA********** Taenia_multiceps-m0024-3p 29
-----------------------------------------------------------------CAAGGCTAGATTTCCAAACA------------ t0318030 2
-----------------------------------------------------------------CAAGGCTAGATTTCCAAACAA----------- t0119740 6
-----------------------------------------------------------------CAAGGCTAGATTTCCAAACAAA---------- t0041396 20
-------------------------------------------------------------------AGGCTAGATTTCCAAACAAA---------- t0853991 1
//
mireap
Taenia_multiceps-m0025 pathogen_EMU_contig_31674:1162127:1162219:- 93(nt) -32.60(kcal/mol)
GCAGAGTGGCCGTGAGGCCCTTTCTTGTGCATGGATAATGAAGGGTCTTTAAACCTCGACCATGACTAGAAAGAGCACTCACATCCACCCCAA Taenia_multiceps-m0025 183
.....((((..(((((((.((((((.((.(((((....(((.((.........))))).))))))).)))))).)).)))))..)))).....
**********CGTGAGGCCCTTTCTTGTGCATG************************************************************ Taenia_multiceps-m0025-5p 183
----------CGTGAGGCCCTTTCTTGTGC--------------------------------------------------------------- t1109119 1
----------CGTGAGGCCCTTTCTTGTGCA-------------------------------------------------------------- t0135320 5
----------CGTGAGGCCCTTTCTTGTGCAT------------------------------------------------------------- t0145107 4
----------CGTGAGGCCCTTTCTTGTGCATG------------------------------------------------------------ t0006366 169
-----------GTGAGGCCCTTTCTTGTGCATG------------------------------------------------------------ t0213070 3
-------------GAGGCCCTTTCTTGTGCATG------------------------------------------------------------ t1213454 1
//
mireap
Taenia_multiceps-m0026 pathogen_EMU_contig_31674:1262532:1262610:- 79(nt) -26.80(kcal/mol)
TTTGCTTATTTTCGGAGTTTTGGGTGAGGTGTCATTGTTTATGCACAGCTCAATCAACTCCGATAGATTTGTGGGCTGC Taenia_multiceps-m0026 18
...((((((..((((((((((((((...(((.(((.....)))))).))))))..)))))))).......))))))...
**********TTCGGAGTTTTGGGTGAGGT************************************************* Taenia_multiceps-m0026-5p 18
----------TTCGGAGTTTTGGGTGAG--------------------------------------------------- t0265735 2
----------TTCGGAGTTTTGGGTGAGG-------------------------------------------------- t0205837 3
----------TTCGGAGTTTTGGGTGAGGT------------------------------------------------- t0088990 8
----------TTCGGAGTTTTGGGTGAGGTG------------------------------------------------ t0597038 1
----------TTCGGAGTTTTGGGTGAGGTGTC---------------------------------------------- t0190740 3
-----------TCGGAGTTTTGGGTGAGGTGTC---------------------------------------------- t0565931 1
//
mireap
Taenia_multiceps-m0027 pathogen_EMU_contig_32174:1184862:1184941:- 80(nt) -28.43(kcal/mol)
CTGCGCAAGAGGCTGATTTGTGGGGCTCAGAAAAGCTGTAAATGAAAACTTTTGGTCCCCATTAACCAGCCGCCTGCAGA Taenia_multiceps-m0027 54
(((((.....(((((.((.((((((..(((((.................)))))..)))))).)).)))))...))))).
**********GGCTGATTTGTGGGGCTCAGAA************************************************ Taenia_multiceps-m0027-5p 54
----------GGCTGATTTGTGGGGCTCAGA------------------------------------------------- t0192628 3
----------GGCTGATTTGTGGGGCTCAGAA------------------------------------------------ t0021982 43
----------GGCTGATTTGTGGGGCTCAGAAA----------------------------------------------- t0178906 3
----------GGCTGATTTGTGGGGCTCAGAAAA---------------------------------------------- t0231084 3
------------CTGATTTGTGGGGCTCAGAAAA---------------------------------------------- t0561387 1
-------------TGATTTGTGGGGCTCAGAAAA---------------------------------------------- t1027270 1
//
mireap
Taenia_multiceps-m0028 pathogen_EMU_contig_32174:1196580:1196675:- 96(nt) -41.60(kcal/mol)
CCGACCTAAGCGTGCTTCCCAATAGGCCATAGAGTAAGTCCCTACACCTATGGGGATCTATGGAATGTTGTGAAGTATGTAATTGTTCGGGGTCGA Taenia_multiceps-m0028 25
.((((((..(((((((((.(((((..(((((((.....((((((......)))))))))))))..))))).))))))))).........)))))).
**********CGTGCTTCCCAATAGGCCATA***************************************************************** Taenia_multiceps-m0028-5p 25
----------CGTGCTTCCCAATAGGCCATA----------------------------------------------------------------- t0036643 24
------------TGCTTCCCAATAGGCCATAGA--------------------------------------------------------------- t0610578 1
//
mireap
Taenia_multiceps-m0029 pathogen_EMU_contig_32489:147847:147938:+ 92(nt) -24.36(kcal/mol)
TTCTCTGTGTTAAATATATGTTCTGCACTAGTAGTGTGTCTTCTTTCTTCTTCAGGGAAGTCTCAGGACGCTACATTGGTAGCAGCGGAAAA Taenia_multiceps-m0029 7
...((((...............((((((((((.(((((((((....(((((....)))))....))))))).)))))))).))))))))...
**************************************************************TCAGGACGCTACATTGGTAG********** Taenia_multiceps-m0029-3p 7
--------------------------------------------------------------TCAGGACGCTACATTGGTAG---------- t0098278 7
//
mireap
Taenia_multiceps-m0030 pathogen_EMU_contig_32511:501757:501851:+ 95(nt) -31.30(kcal/mol)
CCTTCTCCGTGCTGAATACACATACTCTGCACCAGTATTGTGTCTTCTTTCCTCTTCAGGGAGTCTCGGGACGCTACATTGGTGGCAGTGGGAAG Taenia_multiceps-m0030 226
.((((((.(((.......))).....((((((((((...(((((((..(((((.....)))))....)))))))...)))))).)))).))))))
*****************************************************************TCGGGACGCTACATTGGTGG********** Taenia_multiceps-m0030-3p 226
--------------------------------------------------------------GTCTCGGGACGCTACATTGG------------- t0318696 2
---------------------------------------------------------------TCTCGGGACGCTACATTGGT------------ t0090189 8
----------------------------------------------------------------CTCGGGACGCTACATTGGT------------ t0944127 1
----------------------------------------------------------------CTCGGGACGCTACATTGGTG----------- t0167170 4
----------------------------------------------------------------CTCGGGACGCTACATTGGTGG---------- t0586266 1
----------------------------------------------------------------CTCGGGACGCTACATTGGTGGC--------- t1352553 1
----------------------------------------------------------------CTCGGGACGCTACATTGGTGGCA-------- t0934208 1
-----------------------------------------------------------------TCGGGACGCTACATTGGTG----------- t0292960 2
-----------------------------------------------------------------TCGGGACGCTACATTGGTGG---------- t0005767 187
-----------------------------------------------------------------TCGGGACGCTACATTGGTGGC--------- t0349938 2
------------------------------------------------------------------CGGGACGCTACATTGGTGG---------- t0188689 3
------------------------------------------------------------------CGGGACGCTACATTGGTGGC--------- t0208317 3
-------------------------------------------------------------------GGGACGCTACATTGGTGG---------- t0069905 11
//
mireap
Taenia_multiceps-m0031 pathogen_EMU_contig_32606:5299557:5299643:+ 87(nt) -25.30(kcal/mol)
ATGTGTCATGATTTTCCACTTCTGCATGGTAAGCTTTAGTGGAACGGGAGGAGTACATGTGCTACGGATGGGAGAATGGTGATGACC Taenia_multiceps-m0031 43
....(((((.(((((((...(((((((((((..((((.(.....)..))))..))).)))))...)))..))))))).)))))....
*********************************************************TGTGCTACGGATGGGAGAAT********** Taenia_multiceps-m0031-3p 43
-------------------------------------------------------CATGTGCTACGGATGGGAGA------------ t0082951 9
-------------------------------------------------------CATGTGCTACGGATGGGAGAA----------- t0563788 1
--------------------------------------------------------ATGTGCTACGGATGGGAGAA----------- t0113734 6
--------------------------------------------------------ATGTGCTACGGATGGGAGAAT---------- t0124082 5
---------------------------------------------------------TGTGCTACGGATGGGAGAA----------- t1141170 1
---------------------------------------------------------TGTGCTACGGATGGGAGAAT---------- t0041674 20
---------------------------------------------------------TGTGCTACGGATGGGAGAATG--------- t1026756 1
//
mireap
Taenia_multiceps-m0032 pathogen_EMU_contig_32606:2495088:2495184:- 97(nt) -36.20(kcal/mol)
CTCATAGGTGGTGGGTAGAAAGTGCCTTTTACAACATGCTGCCTCTATGAGATCCACTTATGTTTGTAAATGCATTTTCTGGCCCGTAACCTTGAGC Taenia_multiceps-m0032 32
((((.((((..((((((((((((((..(((((((((((.((..((.....))..))..)))).))))))).))))))))).)))))..)))))))).
**********GTGGGTAGAAAGTGCCTTTTACA**************************************************************** Taenia_multiceps-m0032-5p 31
----------GTGGGTAGAAAGTGCCTTTTAC----------------------------------------------------------------- t0290374 2
----------GTGGGTAGAAAGTGCCTTTTACA---------------------------------------------------------------- t0031103 29
-----------------------------------------------------------------------GCATTTTCTGGCCCGTAA-------- t0441361 1
//
mireap
Taenia_multiceps-m0033 pathogen_EMU_contig_32606:2495221:2495314:- 94(nt) -29.90(kcal/mol)
CACCGAACGCTGGGTAGTCGTTGCATTTCCACACTGCTGCAAGGTAGCAGCTGAAAGAGGGTGAAAATGCACCAACTATCTGAGATATCGATGC Taenia_multiceps-m0033 157
...(((...(((((((((.(.(((((((.(((.(((((((......)))))......)).))).))))))).).))))))).))...)))....
**********TGGGTAGTCGTTGCATTTCC**************************************************************** Taenia_multiceps-m0033-5p 157
----------TGGGTAGTCGTTGCATTTC----------------------------------------------------------------- t0144220 4
----------TGGGTAGTCGTTGCATTTCC---------------------------------------------------------------- t0009211 114
----------TGGGTAGTCGTTGCATTTCCA--------------------------------------------------------------- t0025978 35
-----------GGGTAGTCGTTGCATTTCC---------------------------------------------------------------- t1079426 1
-----------GGGTAGTCGTTGCATTTCCA--------------------------------------------------------------- t0763194 1
------------GGTAGTCGTTGCATTTCC---------------------------------------------------------------- t0833068 1
-------------GTAGTCGTTGCATTTCCA--------------------------------------------------------------- t0523018 1
//
mireap
Taenia_multiceps-m0034 pathogen_EMU_contig_32606:2877923:2878002:- 80(nt) -35.00(kcal/mol)
AGAGCACAGCGGTGTCGGCTCTGCAGGAGGCCAGTGAGGCTTACCTCGTGGGTCTGTTCGAGGACACTAATCTGTGCGCC Taenia_multiceps-m0034 10
...((((((.((((((..(((.(.((.(((((..(((((....)))))..))))).))))))))))))...))))))...
**********GGTGTCGGCTCTGCAGGAGGC************************************************* Taenia_multiceps-m0034-5p 10
--------GCGGTGTCGGCTCTGCAGGAGG-------------------------------------------------- t0339562 2
--------GCGGTGTCGGCTCTGCAGGAGGC------------------------------------------------- t0343501 2
---------CGGTGTCGGCTCTGCAGGAGGCC------------------------------------------------ t0387841 1
----------GGTGTCGGCTCTGCAGGAG--------------------------------------------------- t0262554 2
----------GGTGTCGGCTCTGCAGGAGGC------------------------------------------------- t0257462 2
----------GGTGTCGGCTCTGCAGGAGGCC------------------------------------------------ t0582421 1
//
mireap
Taenia_multiceps-m0035 pathogen_EMU_contig_32606:9106722:9106796:- 75(nt) -31.40(kcal/mol)
TGTTGCACAACGGTGAAAGTTTATGCATTTACATCGGTTGATGTATTGCACGTTCTTTCGCCATCTTGCAGCAGA Taenia_multiceps-m0035 1702
(((((((....((((((((..(.((((..((((((....)))))).)))).)..))))))))....)))))))..
**********CGGTGAAAGTTTATGCATTTA******************************************** Taenia_multiceps-m0035-5p 19
*******************************************TATTGCACGTTCTTTCGCCATC********** Taenia_multiceps-m0035-3p 1683
----------CGGTGAAAGTTTATGCATTT--------------------------------------------- t0562096 1
----------CGGTGAAAGTTTATGCATTTA-------------------------------------------- t0062456 12
----------CGGTGAAAGTTTATGCATTTACA------------------------------------------ t0139463 5
--------------GAAAGTTTATGCATTTACA------------------------------------------ t0968249 1
-------------------------------------------TATTGCACGTTCTTTCGC-------------- t0807354 1
-------------------------------------------TATTGCACGTTCTTTCGCC------------- t0366914 2
-------------------------------------------TATTGCACGTTCTTTCGCCA------------ t0021078 45
-------------------------------------------TATTGCACGTTCTTTCGCCAT----------- t0014007 72
-------------------------------------------TATTGCACGTTCTTTCGCCATC---------- t0000782 1456
-------------------------------------------TATTGCACGTTCTTTCGCCATCT--------- t0010600 97
--------------------------------------------ATTGCACGTTCTTTCGCCAT----------- t1256760 1
--------------------------------------------ATTGCACGTTCTTTCGCCATC---------- t0138582 5
---------------------------------------------TTGCACGTTCTTTCGCCATC---------- t0222070 3
---------------------------------------------TTGCACGTTCTTTCGCCATCT--------- t1090434 1
//
mireap
Taenia_multiceps-m0036 pathogen_EMU_contig_32670:137962:138047:- 86(nt) -25.80(kcal/mol)
CAAGGAGGGATGGATGGATGGATGGATGGAAAAGCAGTTACTGGAAAGGCATTCGTGGTGCATTTTTTCCTTGCCACCCTCTCTTA Taenia_multiceps-m0036 256
.((((((((.(((..(((.(((((.((.(..((((..((.....))..)).))..).)).)))))..)))...)))))))).))).
**********TGGATGGATGGATGGATGGAAA****************************************************** Taenia_multiceps-m0036-5p 255
-----AGGGATGGATGGATGGATGGAT----------------------------------------------------------- t0535052 1
--------GATGGATGGATGGATGGATGGAAA------------------------------------------------------ t0799619 1
---------ATGGATGGATGGATGGATGGAA------------------------------------------------------- t0363541 2
---------ATGGATGGATGGATGGATGGAAA------------------------------------------------------ t0091828 8
---------ATGGATGGATGGATGGATGGAAAA----------------------------------------------------- t0204340 3
----------TGGATGGATGGATGGATGGAA------------------------------------------------------- t0107056 6
----------TGGATGGATGGATGGATGGAAA------------------------------------------------------ t0007183 149
----------TGGATGGATGGATGGATGGAAAA----------------------------------------------------- t0015418 65
-----------GGATGGATGGATGGATGGAAA------------------------------------------------------ t0320696 2
-----------GGATGGATGGATGGATGGAAAA----------------------------------------------------- t0125681 5
------------GATGGATGGATGGATGGAAA------------------------------------------------------ t0254663 2
------------GATGGATGGATGGATGGAAAA----------------------------------------------------- t0063052 12
//
mireap
Taenia_multiceps-m0037 pathogen_EMU_contig_32672:29573:29663:+ 91(nt) -36.10(kcal/mol)
AGACACGATACTAGGGCAGAATATATATATATATATATATATATATATATATATATATATATATATATATTCAGCACGGAGAAGGTGTCTG Taenia_multiceps-m0037 53
((((((..(.((..(((.(((((((((((((((((((((((((....))))))))))))))))))))))))).)).)..)).).)))))).
**********CTAGGGCAGAATATATATAT************************************************************* Taenia_multiceps-m0037-5p 53
--------TACTAGGGCAGAATATATA---------------------------------------------------------------- t0427627 1
--------TACTAGGGCAGAATATATAT--------------------------------------------------------------- t0071286 11
--------TACTAGGGCAGAATATATATA-------------------------------------------------------------- t0167120 4
--------TACTAGGGCAGAATATATATAT------------------------------------------------------------- t0333732 2
---------ACTAGGGCAGAATATATATA-------------------------------------------------------------- t0123014 5
---------ACTAGGGCAGAATATATATAT------------------------------------------------------------- t1261455 1
----------CTAGGGCAGAATATATAT--------------------------------------------------------------- t0477319 1
----------CTAGGGCAGAATATATATA-------------------------------------------------------------- t0281713 2
----------CTAGGGCAGAATATATATAT------------------------------------------------------------- t0040396 21
----------CTAGGGCAGAATATATATATA------------------------------------------------------------ t0130204 5
//
mireap
Taenia_multiceps-m0038 pathogen_EMU_contig_32709:74126:74208:+ 83(nt) -19.40(kcal/mol)
CTCACCTCGAGCGTACATGGCGAGAAGATGGGTGTTGTAAATGCCCACCCCATTGTTGACGTTCAAATTGCACTCGATACCCG Taenia_multiceps-m0038 15
......(((((.(((..(((((.((.((((((.((.((....))..)))))))).))..)).)))...))).)))))......
**********GCGTACATGGCGAGAAGATG***************************************************** Taenia_multiceps-m0038-5p 15
----------GCGTACATGGCGAGAAGATG----------------------------------------------------- t0054774 15
//
mireap
Taenia_multiceps-m0039 pathogen_EMU_contig_32761:761514:761600:+ 87(nt) -20.50(kcal/mol)
GCAATAGATGGATGGATGGATGGATGGATGTGTACGGGGATATTTGAATAGATGCTCTGTCAGATCAAATGTCACGGCATCACTGAG Taenia_multiceps-m0039 12
....(((...((((..((((((....(((.((.((((((.((((......)))))))))))).)))...)))).)).)))).)))..
**********GATGGATGGATGGATGGATGT******************************************************** Taenia_multiceps-m0039-5p 12
----------GATGGATGGATGGATGGATGT-------------------------------------------------------- t0066816 11
-----------ATGGATGGATGGATGGATGT-------------------------------------------------------- t1114885 1
//
mireap
Taenia_multiceps-m0040 pathogen_EMU_contig_32761:805420:805506:- 87(nt) -20.50(kcal/mol)
GCAATAGATGGATGGATGGATGGATGGATGTGTACGGGGATATTTGAATAGATGCTCTGTCAGATCAAATGTCACGGCATCACTGAG Taenia_multiceps-m0040 12
....(((...((((..((((((....(((.((.((((((.((((......)))))))))))).)))...)))).)).)))).)))..
**********GATGGATGGATGGATGGATGT******************************************************** Taenia_multiceps-m0040-5p 12
----------GATGGATGGATGGATGGATGT-------------------------------------------------------- t0066816 11
-----------ATGGATGGATGGATGGATGT-------------------------------------------------------- t1114885 1
//
mireap
Taenia_multiceps-m0041 pathogen_EMU_contig_32798:154126:154209:- 84(nt) -42.60(kcal/mol)
TGTTGTTGGCTGGTGGCAAGATACTGGCGAAGCTGAGGGGTCAAGTAATCGTCAGCTTCGTCTGGTCTTGCTGCACGCCTCAAT Taenia_multiceps-m0041 152
.((((..(((..(..(((((((...(((((((((((.((.........)).)))))))))))..)))))))..)..))).))))
**************GGCAAGATACTGGCGAAGCTGA************************************************ Taenia_multiceps-m0041-5p 1
*****************************************************AGCTTCGTCTGGTCTTGCTGC********** Taenia_multiceps-m0041-3p 151
------------------AGATACTGGCGAAGCTGA------------------------------------------------ t1294977 1
-----------------------------------------------------AGCTTCGTCTGGTCTTGCTG----------- t0363752 2
-----------------------------------------------------AGCTTCGTCTGGTCTTGCTGC---------- t0010681 96
-----------------------------------------------------AGCTTCGTCTGGTCTTGCTGCA--------- t0019253 50
------------------------------------------------------GCTTCGTCTGGTCTTGCTGC---------- t0289646 2
-------------------------------------------------------CTTCGTCTGGTCTTGCTGC---------- t0998836 1
//
mireap
Taenia_multiceps-m0042 pathogen_EMU_contig_32811:493554:493624:- 71(nt) -20.60(kcal/mol)
ACGGCAGAGGAGTATTTGGGTGAGAAGGTCACAAATGCAGTGATCACTGTGCCGGCGTATTTTAGTGTCAG Taenia_multiceps-m0042 141
..((((..(((((((.(.((((....((((((.......))))))....)))).).)))))))..))))..
****************************************TGATCACTGTGCCGGCGTATT********** Taenia_multiceps-m0042-3p 140
---------------------------------------GTGATCACTGTGCCGGCGTA------------ t0806579 1
---------------------------------------GTGATCACTGTGCCGGCGTAT----------- t0131591 5
---------------------------------------GTGATCACTGTGCCGGCGTATT---------- t0147706 4
----------------------------------------TGATCACTGTGCCGGCGTA------------ t0314450 2
----------------------------------------TGATCACTGTGCCGGCGTAT----------- t0025305 37
----------------------------------------TGATCACTGTGCCGGCGTATT---------- t0018706 52
----------------------------------------TGATCACTGTGCCGGCGTATTT--------- t0355354 2
----------------------------------------TGATCACTGTGCCGGCGTATTTT-------- t0989231 1
-----------------------------------------GATCACTGTGCCGGCGTA------------ t0639520 1
-----------------------------------------GATCACTGTGCCGGCGTATT---------- t0030068 30
-----------------------------------------GATCACTGTGCCGGCGTATTT--------- t1104281 1
-------------------------------------------TCACTGTGCCGGCGTATTTTA------- t0597683 1
--------------------------------------------CACTGTGCCGGCGTATTTTA------- t0196905 3
---------------------------------------------ACTGTGCCGGCGTATTTTA------- t1298705 1
//
mireap
Taenia_multiceps-m0043 pathogen_EMU_contig_32855:14418:14515:- 98(nt) -20.10(kcal/mol)
CTGGATACTGGATGGATGGATGGATGGATGTCATGGTATTCAGGAACCCCAGCCGAATTTACAGCATTTACTCTAACTATGTAACAGAGTGTGACCTT Taenia_multiceps-m0043 12
..(((((((.(.((.((((.(((((((((((..((..((((.((........))))))...))))))))).)))).)))).)).)..)))))..))..
**********GATGGATGGATGGATGGATGT******************************************************************* Taenia_multiceps-m0043-5p 12
----------GATGGATGGATGGATGGATGT------------------------------------------------------------------- t0066816 11
-----------ATGGATGGATGGATGGATGT------------------------------------------------------------------- t1114885 1
//
mireap
Taenia_multiceps-m0044 pathogen_EMU_contig_32865:260588:260676:+ 89(nt) -20.50(kcal/mol)
CCGGGTTCCATTTAGCTAGTAGAGAAGTGGAAGGGTGTTGCGTTTTCATATATTTGATATCTCCATGCAGGAACAGTGGACAGCTCCGT Taenia_multiceps-m0044 30
.(((((((((((...((.(((((((.((.(((..(((.........)))...))).)).))))..))).))...))))))..)).))).
**********TTTAGCTAGTAGAGAAGTGG*********************************************************** Taenia_multiceps-m0044-5p 30
---------ATTTAGCTAGTAGAGAAGTG------------------------------------------------------------ t0109012 6
----------TTTAGCTAGTAGAGAAGTGG----------------------------------------------------------- t0045388 18
----------TTTAGCTAGTAGAGAAGTGGA---------------------------------------------------------- t0265798 2
-----------TTAGCTAGTAGAGAAGTGGA---------------------------------------------------------- t0153537 4
//
Additional file 4B. Confidence level of novel miRNAs selected using the minimal folding free energy index.
Predicted novel-miR-ID	Identified novel miR	length of pre-sequence	MFE	GC_count	GC_percent	MFEI	miRNA precursor sequence
Taenia_multiceps-m0002		74	31.9	33	44.59	0.97	AGAAGAGAAGTGGCGCTTGATTTCAACACTGTTAGAAGCAACAGTGTTGATACCAGGCATTCACCTCTGTTCTC
Taenia_multiceps-m0003		86	38.44	40	46.51	0.96	CAGTGGGGCAGAGTGGCGCTTGATTTCAACGCTGATAGAAAACACCGTACATCAGTGTTGATGTCAGGTTGCTTCTTTACCCTATT
Taenia_multiceps-m0012	tmu-novel-01	85	35.2	40	47.06	0.88	TGGCAGTCATCTCGTGAAAGACGATGGTAGTGAGATACAGAGGAATCGAGCATCTTGCTACTCCGTCTTTTCCTAAGATGCTGCT
Taenia_multiceps-m0016	tmu-novel-03	79	31	32	40.51	0.97	CCACATTGTTATACCTATCACACTTCAGTCCAGTACGAATTGTGTATGGGACGGAAGTCTGAAAGGTTTAAACATGTGA
Taenia_multiceps-m0020		90	33.5	21	23.33	1.6	GAAGACAATACTAGGGCAGAATATATATATATATATATATATATATATATATATATATATATATATATTCAGCACGGAGAATGTGTCTGG
Taenia_multiceps-m0022	tmu-novel-06	81	39.3	40	49.38	0.98	AGGTGCTGACAATGTGAGGTAGTGTTTCGAATGTCTCTGGCACTAGCGACATCCGTTTCACTATCTGCATATTGCGGCGCT
Taenia_multiceps-m0024	tmu-novel-07	97	34.2	36	37.11	0.95	ATTTAGTTGCCATTCTTTGGTTATCTAGCTGTGTGAGGTTTAGCTTCAGTCAGCTCTTATTTTCACAAGGCTAGATTTCCAAACAAACGCATCTAAA
Taenia_multiceps-m0028	tmu-novel-11	96	41.6	46	47.92	0.9	CCGACCTAAGCGTGCTTCCCAATAGGCCATAGAGTAAGTCCCTACACCTATGGGGATCTATGGAATGTTGTGAAGTATGTAATTGTTCGGGGTCGA
Taenia_multiceps-m0035	tmu-novel-16	75	31.4	32	42.67	0.98	TGTTGCACAACGGTGAAAGTTTATGCATTTACATCGGTTGATGTATTGCACGTTCTTTCGCCATCTTGCAGCAGA
Taenia_multiceps-m0037		91	36.1	22	24.18	1.64	AGACACGATACTAGGGCAGAATATATATATATATATATATATATATATATATATATATATATATATATATTCAGCACGGAGAAGGTGTCTG
Taenia_multiceps-m0041	tmu-novel-18	84	42.6	45	53.57	0.95	TGTTGTTGGCTGGTGGCAAGATACTGGCGAAGCTGAGGGGTCAAGTAATCGTCAGCTTCGTCTGGTCTTGCTGCACGCCTCAAT
Additional file 4C. The result of RNAfold software for predicting the secondary structure of validated miRNA precusors.
>tmu-novel-1
UGGCAGUCAUCUCGUGAAAGACGAUGGUAGUGAGAUACAGAAGAACGAAGCGUCUUGCUACUCCGUCUUUUCCUAAGAUGCUGCU
.(((((.(((((.(..(((((((..(((((..(((..(...........)..)))..))))).)))))))..)..)))))))))) (-33.70)
>tmu-novel-2
AUUAUUAGCCUACAGAAGGGAUUGGAGCUACUGGCAUGGGCCAAAGGUCCCACCGCCCGUCGAAGGUAUAAAGC
.......((((...((.(((..(((..((..((((....))))..))..)))...))).))..))))....... (-24.00)
>tmu-novel-3
CCACAUUGUUAUACCUAUCACACUUCAGUCCAGUACGAAUUCUGUAUGGGACGGAAGUCUGAAAGGUUUAAACAUGUGA\
.(((((.(((..((((.(((.(((((.((((.(((((.....))))).)))).))))).))).))))...)))))))).. (-31.20)
>tmu-novel-4
GCAAUUCCUCCAUGUCCCUGAGACCCUACAGUUGUCCGGAAUUUGCAUAUCCACAUUUCUCACGUGGCAACUCUAAUGUCCCGGGUUAUGAGGUUGUG
((((..((((.(((.(((.(.(((..((.(((((((((((...((........))....)).)).))))))).))..)))).))).))))))))))). (-26.80)
>tmu-novel-5
ACGAGCGAAGCGGCUUUUCUCGCGUUCUGAGAGCGCUAAUUCUUGAAUUGUACUUCUGAGAUCGCGAUUACAGCUGAUUCCUUGUC
(((((.(((.(((((.(..(((((.(((.((((..(.((((....)))))..).))).))).)))))..).))))).)))))))). (-30.00)
>tmu-novel-6
AGGUGCUGACAAUGUGAGGUAGUGUUUCGAAUGUCUCUGGCACUAGCGACAUCCGUUUCACUAUCUGCAUAUUGCGGCGCU
.(((((((.(((((((((((((((...((.(((((.(((....))).))))).))...)))))))).)))))))))))))) (-39.30)
>tmu-novel-7
AUUUAGUUGCCAUUCUUUGGUUAUCUAGCUGUGUGAGGUUUAGCUUCAGACAGCUCUUAUUUUCACAAGGCUAGAUUUCCAAACAAACGCAUCUAAA
.(((((.(((.....(((((..((((((((.(((((((...((((......)))).....))))))).))))))))..))))).....))).))))) (-34.20)
>tmu-novel-8
GCAGAGUGGCCGUGAGGCCCUUUCUUGUGCAUGGAUAAUGAGAGAUCUCUUCGAUCUCGGCCAUGACUAGAAAGAGCACUCACAUCCACCCCAA
.....((((..(((((((.((((((.((.(((((.......((((((.....))))))..))))))).)))))).)).)))))..))))..... (-38.70)
>tmu-novel-9
UUUGCUUAUUUUCGGAGUUCUGGGUGAGGUGUCGUUUUUCAUGCACAGCUCAAUCAACUCCGAUAGAUUUGUGGGCUGC
...((((((..(((((((..((..((((.((((((.....))).))).))))..))))))))).......))))))... (-25.70)
>tmu-novel-10
CUGCGCAAGAGGCUGAUUUGUGGGGCUCAGAAAAGCUGCAAAUGAAAACUUUUGGUCCCCAUUAACCAGCCGCCUGCAGA
(((((.....(((((.((.((((((..(((((......(....).....)))))..)))))).)).)))))...))))). (-28.50)
>tmu-novel-11
CCGACCUAAGCGUGCUUCCCAAUAGGCCAUAGAGUAAGUCCCUGCAUCCACGGGAAUCUAUGGAAUGUUGUGAAGUAUGUAAUUGUUCGGGGUCGA
.((((((..(((((((((.(((((..(((((((.....((((((....)).)))).)))))))..))))).))))))))).........)))))). (-41.10)
>tmu-novel-12
CUCUGUGUUAAAUAUAUGUUCUGCCCCAGUACCAUGCCUUCUUUUGCCUUGAAGGAAAUCUCGGGACGCUACAUUGGUAGCAGCGGAA
.(((((((((.....((((..(((((.((.......(((((.........)))))....)).))).))..))))...))))).)))). (-22.70)
>tmu-novel-13
AUGUGUCAUGAUUUUCCACUUCUGGCAAACCUUGGCUGUGUAAAAGAGGUGCAUGUGCUACGGAUGGGAGAAUGGUGAUGACC
....(((((.(((((((..((((((((.(((((.((...))....))))).....))))).)))..))))))).))))).... (-25.70)
>tmu-novel-14
CUCAUAGGUGGUGGGUAGAAAGUGCCUUUUACAACAUGCUGCCUCUAUGAGAUCCACUUGUGCUUGUAAAUGCAUUUUCUGGCCCGUAACCUUGAGC
((((.((((..((((((((((((((..((((((((((..((..((.....))..))...))).))))))).))))))))).)))))..)))))))). (-35.50)
>tmu-novel-15
AGAGCACAGCGGUGUCGGCUCUGCAGGAGGCGAGUGAGGCUUACCUCGUGGGUCUGUUCGAGGACACUAAUCUGUGCGCC
...((((((.((((((..(((.(((((..(((((.(.......))))))...)))))..)))))))))...))))))... (-30.30)
>tmu-novel-16
UGUUGCACAACGGUGAAAGUUUAUGCAUUUACAUCGGUCGAUGUAUUGCACGUUCUUUCGCCAUCUUGCAGCAGA
(((((((....((((((((..(.((((..((((((....)))))).)))).)..))))))))....))))))).. (-32.30)
>tmu-novel-17
CUCACCUCGAGCGUACAUGGCGAGAAGAUGGGUGUUGUAAAUGCCCGACACGUUGUUGACGUUCAAAUUGCACUCGAUACCCG
(((.((............)).))).....((((((((....(((..((.(((((...))))))).....)))..)))))))). (-20.40)
>tmu-novel-18
UGUUGUUGGCUGGUGGCAAGAUACUGGCGAAGCUGAGGGUUCAAUGAUCGUCAGCUUCGUCUGGUCUUGCUGCACGCCUCAAU
.((((..(((..(..(((((((...(((((((((((.((((....)))).)))))))))))..)))))))..)..))).)))) (-45.20)
>tmu-novel-19
ACGGCAGAGGAGUAUUUGGGUGAGGAGGUGACAAAUGCGGUUGUCACAGUGCCGGAGUAUUUGGGUGAGGAGGUGACAAAUGCGGUUGUCACAGUGCCGGCGUAUUUUAGUGUCAG
..((((..(((((((.(.((((.....(((((((.((((.(((((((..((((.((....)).)))).....))))))).)))).)))))))..)))).).)))))))..)))).. (-41.50)
>tmu-novel-20
CCGGGUUCCAUUUAGCUAGUAGAAAAUUAGGGUAGGACAUUGCAAACCACUUAAUUCAAAUCUUUAUGCAGGAACAGUGGACAGCUCCGU
.(((((((((((...((.(((((.(((((((...((..........)).)))))))....)))....)).))...))))))..)).))). (-18.90)
>tmu-mir-87
CCGCCUGUCAUUUUGCUCGAACCAGAGUUAUUCUUGGCGUCAUCCAUCUUCUCGAAGGAUGUUUGCUAGGUUGGUGAGCAAAGUUUCAGGUGUGC
.((((((..(((((((((..(((((.......(((((((.(((((.((.....)).)))))..)))))))))))))))))))))..))))))... (-39.41)
>tmu-mir-2162
AGUGGAUUCGUUGCAUAUUAUACAUCGUGAGGUUUGUAUUAUGCAACUUUUCACUCC
((((((...((((((((.((((.(((....))).)))).))))))))..)))))).. (-22.90)
>tmu-mir-124b
GUAUUCUGCGCGAUGUCUUGGUACGAGUUGACACUAAGGCACGCGGUGAAUACC
((((((..((((.(((((((((..........)))))))))))))..)))))). (-22.30)
